# Supplementary material for: A pooled genome-wide screening strategy to identify and rank influenza host restriction factors in cell-based vaccine production platforms
Source: Sci Rep. 2020 Jul 22;10:12166. doi: 10.1038/s41598-020-68934-y (PMC7376217; doi:10.1038/s41598-020-68934-y)
Supplement: Supplementary file 1 — Supplementary information S1. [file 41598_2020_68934_MOESM1_ESM.xlsx]

## Sheet: Title
A pooled genome-wide screening strategy to identify and rank influenza host restriction factors in
cell-based vaccine production platforms
David M. Sharon, Sean Nesdoly, Hsin J. Yang, Jean-François Gélinas, Yu Xia, Sven Ansorge, Amine A.
Kamen*
Supplemental S1 Comparison to previous influenza host factor screens
This file contains a) Extracted gene sets from previous genome-wide screens or meta analyses for influenza host factors. Gene sets are organized into antiviral (restriction factor) and proviral gene sets. b) Comparison of overlap between these gene sets and the one obtained in this study.

## Sheet: Papers
Papers that have performed a screening strategy to identify host factors that are involved in the influenza virus life cycle.
FirstAuthor	Year	Journal	DOI	Virus	PerturbationMethod	ExperimentNotes	Notes
Brass	2009	Cell	10.1016/j.cell.2009.12.017	influenza; WestNile; Dengue	siRNA	Genome-wide siRNA screen using the Dharmacon library in osteosarcoma cells (U2OS) to identify proviral genes.
Shapira	2009	Cell	10.1016/j.cell.2009.12.018	influenza	siRNA	Yeast-2-Hybrid, genome-wide expression profiling, siRNA screen.
Karlas	2010	Nature	10.1038/nature08760	influenza	siRNA	Genome-wide siRNA screen for proviral genes using the libraries Qiagen Hu_Genome 1.0 and Human Druggable Genome siRNA Set V2.0 in A549 cells.	Used the set of 168 genes that were validated in a second siRNA experiment to decrease virus production. There is also a primary screen hit list (no validation) consisting of 287 genes. There are no antiviral genes.
Tripathi	2015	CellHostAndMicrobe	10.1016/j.chom.2015.11.002	influenza	NA	Integration of previous influenza omics data with their own mass-spec analysis of host proteins that co-precipitate with viral proteins.	Meta-analysis of previous siRNA screens.
Heaton	2017	CellReports	10.1016/j.celrep.2017.07.060	influenza	CRISPR_activation	Genome-wide CRISPR activation screen in A549 cells.	Identifies genes that upon activation by CRISPR results in a decrease of viral titre (antiviral genes). There are no proviral genes.

## Sheet: AntiviralGeneHitsByPaper
Antiviral gene hits by paper.
brass2009		shapira2009		phenotype	tripathi2015		heaton2017
GeneSymbol	entrezID	GeneSymbol	entrezID		GeneSymbol	entrezID	GeneSymbol	entrezID	RefSeqID
IFITM3	10410	ADRB2	154	IFN neg reg (RNA) anti-viral, may be co-opted by virus	ADRA1A	148	B4GALNT2	124872	NM_001159387
PUSL1	126789	APOBEC3G	60489	IFN neg reg (RNA) anti-viral, may be co-opted by virus	ALOX12B	242	PLD5	200150	NM_152666
TPST1	8460	ARTN	9048	IFN pos reg (NS1); anti-viral	C4BPB	725	RAD17	5884	NM_133339
WDR33	55339	ATP13A1	57130	Replication anti-viral	MPPED1	758	NPIPA7	101059938	NM_001282507
		B2M	567	Replication anti-viral, may affect IFN in delNS1 indirectly through increased replication	CYP2C9	1559	PPP2R2B	5521	NM_181678
		BID	637	Replication anti-viral	FGF14	2259	TTC30A	92104	NM_152275
		BLNK	29760	IFN pos reg (RNA/NS1); anti-viral	HNRNPAB	3182	TP53AIP1	63970	NM_022112
		BMPR1A	657	Replication anti-viral	ING2	3622	RIN2	54453	NM_018993
		BMPR2	659	IFN neg reg (NS1); may be NS1-inhibited anti-viral	IRF2	3660	HEPH	9843	NM_138737
		BTG1	694	IFN pos reg (RNA/NS1); anti-viral	LPO	4025	FNDC5	252995	NM_001171941
		C14orf94	54930	Replication anti-viral	PDCL	5082	TSPAN10	83882	NM_031945
		C1GALT1	56913	Replication anti-viral	PDE6H	5149	HTATIP2	10553	NM_001098520
		CABIN1	23523	IFN neg reg (RNA/NS1) and anti-viral, may be co-opted by virus	PTGFRN	5738	FAM177B	400823	NM_207468
		CACNA1G	8913	IFN neg reg (NS1); may be NS1-inhibited anti-viral	RNASEL	6041	C12orf80	283403	NM_001242696
		CACNG1	786	IFN pos reg (RNA/NS1); anti-viral	CLIP1	6249	ORM2	5005	NM_000608
		CACNG7	59284	Replication anti-viral	S100A4	6275	TRIM48	79097	NM_024114
		CADM1	23705	IFN neg reg (NS1); may be NS1-inhibited anti-viral	CAPN15	6650	WASHC1	100287171	NM_182905
		CALCOCO1	57658	IFN pos reg (RNA); anti-viral	TBCD	6904	TM9SF2	9375	NM_004800
		CALML3	810	IFN neg reg (RNA) anti-viral, may be co-opted by virus	TNXB	7148	TPPP2	122664	NM_173846
		CARD10	29775	IFN pos reg (RNA); anti-viral	SRPX	8406	GOLGA8M	653720	NM_001282468
		CASP3	836	IFN pos reg (RNA/NS1); anti-viral	VNN1	8876	OR6V1	346517	NM_001001667
		CCL26	10344	IFN pos reg (RNA); anti-viral	GTPBP1	9567	FREM1	158326	NM_144966
		CDK4	1019	IFN neg reg (RNA/NS1) and anti-viral, may be co-opted by virus	SCO2	9997	PRAMEF20	645425	NM_001099852
		CDKN2AIP	55602	IFN pos reg (RNA); anti-viral	CHAF1A	10036	SYBU	55638	NM_001099755
		CDKN2C	1031	IFN pos reg (RNA/NS1); anti-viral	WFDC2	10406	LMNA	4000	NM_001257374
		CEBPA	1050	IFN pos reg (RNA); anti-viral	TCF25	22980	FERMT2	10979	NM_006832
		CEBPD	1052	IFN pos reg (NS1); anti-viral	CCDC9	26093	C10orf10	11067	NM_007021
		CHMP6	79643	IFN pos reg (RNA/NS1); anti-viral	SACS	26278	FAM222B	55731	NM_001288633
		CIRBP	1153	IFN pos reg (NS1); anti-viral	TEKT2	27285	NDUFC1	4717	NM_001184989
		CLCF1	23529	Replication anti-viral	UHRF1	29128	PPP1R7	5510	NM_001282414
		CLK4	57396	IFN neg reg (RNA) anti-viral, may be co-opted by virus	NIP7	51388	CDKN2C	1031	NM_078626
		CSNK1A1L	122011	IFN pos reg (RNA/NS1); anti-viral	NCKIPSD	51517	HIST1H1C	3006	NM_005319
		CTBP1	1487	IFN neg reg (NS1); may be NS1-inhibited anti-viral	GPN2	54707	GPATCH11	253635	NM_174931
		CTDSPL	10217	IFN neg reg (RNA/NS1) and anti-viral, may be co-opted by virus	C11ORF16	56673	HMGA2	8091	NM_003483
		CTH	1491	Replication anti-viral, may affect IFN in delNS1 indirectly through increased replication	GRIPAP1	56850	SPECC1L	23384	NM_001254733
		CTNNBL1	56259	Replication anti-viral	GJC2	57165	DTHD1	401124	NM_001170700
		CXCL1	2919	IFN neg reg (RNA/NS1) and anti-viral, may be co-opted by virus	PLEKHG1	57480	BRD2	6046	NM_001199456
		CXorf40A	91966	Replication anti-viral	TP53INP2	58476	KBTBD8	84541	NM_032505
		CYCS	54205	IFN neg reg (RNA) anti-viral, may be co-opted by virus	PPCS	79717	UNC13A	23025	NM_001080421
		DAAM2	23500	IFN pos reg (RNA/NS1); anti-viral	ALG13	79868	KLHL7	55975	NM_001031710
		DAXX	1616	IFN neg reg (NS1); may be NS1-inhibited anti-viral	CMIP	80790	TRIB3	57761	NM_021158
		DCLRE1C	64421	IFN pos reg (RNA/NS1); anti-viral	TSSK3	81629	GAGE1	2543	NM_001040663
		DFFB	1677	IFN pos reg (RNA/NS1); anti-viral	CCDC70	83446	APBB2	323	NM_001166054
		DHCR24	1718	IFN neg reg (RNA) anti-viral, may be co-opted by virus	RASSF4	83937	LPCAT1	79888	NM_024830
		DMXL2	23312	IFN pos reg (RNA); anti-viral	FBXW9	84261	HMX2	3167	NM_005519
		DNAJB9	4189	IFN neg reg (NS1); may be NS1-inhibited anti-viral	FHDC1	85462	ZNF200	7752	NM_001145446
		E2F3	1871	Replication anti-viral	C15ORF57	90416	COPS6	10980	NM_006833
		EAF2	55840	IFN neg reg (NS1); may be NS1-inhibited anti-viral	FANK1	92565	NYNRIN	57523	NM_025081
		EGR3	1960	IFN neg reg (RNA) anti-viral, may be co-opted by virus	B3GNT7	93010	ZNF551	90233	NM_001270938
		EIF2AK2	5610	IFN neg reg (NS1); may be NS1-inhibited anti-viral	MRGPRX4	117196	SPEM1	374768	NM_199339
		EPHB2	2048	Replication anti-viral	ZNF641	121274	IL1R1	3554	NM_001288706
		ETS1	2113	IFN pos reg (RNA); anti-viral	ASB10	136371	EML5	161436	NM_183387
		EXT1	2131	IFN neg reg (NS1); may be NS1-inhibited anti-viral	MFSD4	148808	ZMYM3	9203	NM_001171162
		F2R	2149	Replication anti-viral	LINC00311	197196	RINT1	60561	NM_021930
		FAM117A	81558	IFN neg reg (NS1); may be NS1-inhibited anti-viral	PRRT3	285368	PDGFRL	5157	NM_006207
		FASTKD2	22868	IFN pos reg (RNA); anti-viral	IL17REL	400935	LRRC4B	94030	NM_001080457
		FBXL5	26234	Replication anti-viral	MRPL23	6150	MAP4K1	11184	NM_007181
		FBXO34	55030	IFN pos reg (RNA/NS1); anti-viral	RPL27	6155	ANKRD30A	91074	NM_052997
		FLRT2	23768	IFN neg reg (RNA/NS1) and anti-viral, may be co-opted by virus	MRPS12	6183	FAM214A	56204	NM_019600
		FOSL1	8061	IFN neg reg (NS1); may be NS1-inhibited anti-viral	RPS2	6187	POP4	10775	NM_006627
		FOXI1	2299	IFN pos reg (RNA/NS1); anti-viral	CNTN2	6900	RRAD	6236	NM_004165
		FOXN1	8456	IFN pos reg (RNA/NS1); anti-viral	ATXN7	6314	ST6GAL1	6480	NM_003032
		FZD5	7855	IFN neg reg (RNA) anti-viral, may be co-opted by virus	TRRAP	8295	LRCOL1	100507055	NM_001195520
		GPR137B	7107	Replication anti-viral, may affect IFN in delNS1 indirectly through increased replication	SUPT7L	9913	APP	351	NM_000484
		H2AFV	94239	Replication anti-viral, may affect IFN in delNS1 indirectly through increased replication	TAF6L	10629	RGS6	9628	NM_001204424
		HCCS	3052	Replication anti-viral	A1BG	1	G3BP2	9908	NM_203504
		HIST1H2AC	8334	IFN neg reg (RNA/NS1) and anti-viral, may be co-opted by virus	NAT1	9	TFAP2B	7021	NM_003221
		HK2	3099	IFN pos reg (NS1); anti-viral	ABCA2	20	NOS1AP	9722	NM_001126060
		HLA-B	3106	Replication anti-viral	ABR	29	ZNF268	10795	NM_001165882
		HMGA1	3159	Replication anti-viral	ACTN1	87	SSX2B	727837	NM_001164417
		HOXC12	3228	Replication anti-viral, may affect IFN in delNS1 indirectly through increased replication	ADORA3	140	PPM1J	333926	NM_005167
		HPS6	79803	Replication anti-viral	ACAN	176	DHRS9	10170	NM_001142270
		HSPB8	26353	IFN pos reg (RNA/NS1); anti-viral	ANXA6	309	FAM177A1	283635	NM_001289022
		IFITM2	10581	IFN pos reg (RNA/NS1); anti-viral	ARG2	384	PGM5	5239	NM_021965
		IFITM3	10410	IFN neg reg (RNA/NS1) and anti-viral, may be co-opted by virus	B2M	567	SMARCAD1	56916	NM_001128430
		IHPK2	51447	Replication anti-viral	OPN1SW	611	TMEM63A	9725	NM_014698
		IKBKB	3551	IFN pos reg (RNA); anti-viral	BTG1	694	HEPACAM2	253012	NM_198151
		IKBKE	9641	IFN pos reg (RNA); anti-viral	CACNG1	786	POLD2	5425	NM_001127218
		IKBKG	8517	IFN pos reg (RNA/NS1); anti-viral	CALML3	810	SYT1	6857	NM_005639
		IKZF3	22806	IFN neg reg (NS1); may be NS1-inhibited anti-viral	CCT6A	908	MUC7	4589	NM_152291
		IL1RAP	3556	IFN neg reg (NS1); may be NS1-inhibited anti-viral	CDKN2C	1031	IL21	59067	NM_001207006
		IL27	246778	Replication anti-viral	CEBPA	1050	CHRM2	1129	NM_001006626
		ILKAP	80895	IFN neg reg (NS1); may be NS1-inhibited anti-viral	CEBPD	1052	ZNF771	51333	NM_001142305
		INDO	3620	IFN neg reg (RNA/NS1) and anti-viral, may be co-opted by virus	RCBTB2	1102	OR4F21	441308	NM_001005504
		INTS5	80789	Replication anti-viral	LYST	1130	PDE6C	5146	NM_006204
		IRF3	3661	IFN pos reg (RNA/NS1); anti-viral	CIRBP	1153	LOC100505841	100505841	NM_001195535
		ITPK1	3705	IFN pos reg (RNA); anti-viral	COL13A1	1305	ALYREF	10189	NM_005782
		ITPR2	3709	IFN neg reg (NS1); may be NS1-inhibited anti-viral	HAPLN1	1404	DLGAP1	9229	NM_001242764
		JAG2	3714	IFN neg reg (NS1); may be NS1-inhibited anti-viral	CRYGC	1420	ACVRL1	94	NM_001077401
		JMJD2B	23030	IFN neg reg (NS1); may be NS1-inhibited anti-viral	CTH	1491	PRG2	5553	NM_001243245
		KIAA0430	9665	IFN neg reg (RNA) anti-viral, may be co-opted by virus	DEFA1	1667	MOSPD3	64598	NM_001040097
		KIAA1219	57148	IFN neg reg (RNA/NS1) and anti-viral, may be co-opted by virus	DEFA3	1668	RPS23	6228	NM_001025
		KIFAP3	22920	IFN pos reg (RNA); anti-viral	EFNB1	1947	RBBP8NL	140893	NM_080833
		KLF2	10365	IFN pos reg (RNA); anti-viral	EGR3	1960	GCNT2	2651	NM_145649
		KLF7	8609	IFN pos reg (RNA); anti-viral	EIF4G2	1982	SLC28A3	64078	NM_001199633
		KLHL21	9903	Replication anti-viral	EPHA1	2041	CPA6	57094	NM_020361
		KLHL9	55958	Replication anti-viral	EPHB2	2048	CCDC125	202243	NM_176816
		LIF	3976	IFN pos reg (NS1); anti-viral	FOXI1	2299	ZNF497	162968	NM_001207009
		LIPA	3988	Replication anti-viral	FMO3	2328	PTPN11	5781	NM_002834
		LITAF	9516	IFN pos reg (RNA); anti-viral	FYB	2533	HCST	10870	NM_014266
		MAL2	114569	IFN neg reg (NS1); may be NS1-inhibited anti-viral	GDI1	2664	KRTAP13-2	337959	NM_181621
		MAP2K7	5609	IFN pos reg (RNA/NS1); anti-viral	MKNK2	2872	FCGRT	2217	NM_001136019
		MAP3K2	10746	IFN pos reg (RNA); anti-viral	GPX5	2880	DPP9-AS1	100131094	NM_001242901
		MAP3K9	4293	Replication anti-viral	CXCL1	2919	CELF5	60680	NM_001172673
		MAP4K1	11184	IFN pos reg (RNA/NS1); anti-viral	HCCS	3052	AKT1S1	84335	NM_001278159
		MAPK7	5598	Replication anti-viral, may affect IFN in delNS1 indirectly through increased replication	HK2	3099	RNF25	64320	NM_022453
		MIPOL1	145282	Replication anti-viral, may affect IFN in delNS1 indirectly through increased replication	HLA-B	3106	CEP250	11190	NM_007186
		MKNK1	8569	IFN neg reg (RNA) anti-viral, may be co-opted by virus	HMGA1	3159	LGMN	5641	NM_005606
		MKNK2	2872	IFN pos reg (RNA); anti-viral	HOXC12	3228	SH2D3C	10044	NM_001252334
		MRPS30	10884	IFN pos reg (NS1); anti-viral	PRMT2	3275	FAM101A	144347	NM_181709
		MYH9	4627	IFN pos reg (RNA/NS1); anti-viral	IGHG3	3502	LCE3B	353143	NM_178433
		NCOR2	9612	Replication anti-viral	IRF3	3661	NLGN1	22871	NM_014932
		NINJ1	4814	IFN pos reg (RNA); anti-viral	ITPK1	3705	DPYSL5	56896	NM_001253724
		NKIRAS2	28511	Replication anti-viral	KRT18	3875	ARL17A	51326	NM_016632
		NLRP9	338321	Replication anti-viral, may affect IFN in delNS1 indirectly through increased replication	MAP3K9	4293	RPGRIP1	57096	NM_020366
		NOD2	64127	Replication anti-viral, may affect IFN in delNS1 indirectly through increased replication	MYF5	4617	TK2	7084	NM_001272050
		NR2F1	7025	IFN neg reg (RNA) anti-viral, may be co-opted by virus	MYH9	4627	TYRP1	7306	NM_000550
		NRP1	8829	Replication anti-viral	NINJ1	4814	LAX1	54900	NM_017773
		P2RY2	5029	IFN pos reg (NS1); anti-viral	OCM2	4951	P2RY13	53829	NM_176894
		PDCD10	11235	Replication anti-viral	P2RY2	5029	GALNTL5	168391	NM_145292
		PEX14	5195	IFN pos reg (RNA/NS1); anti-viral	PCDH7	5099	THRA	7067	NM_199334
		PI4KB	5298	IFN pos reg (RNA/NS1); anti-viral	PEX14	5195	SIM1	6492	NM_005068
		PIGA	5277	Replication anti-viral	SERPINB9	5272	OR2AG1	144125	NM_001004489
		PIK3C2B	5287	IFN neg reg (NS1); may be NS1-inhibited anti-viral	PIGA	5277	ENGASE	64772	NM_001042573
		PIK3R4	30849	IFN pos reg (RNA); anti-viral	PI4KB	5298	CDK2	1017	NM_052827
		PLA2G10	8399	IFN pos reg (NS1); anti-viral	PIN4	5303	TP53I11	9537	NM_001258321
		PLA2G5	5322	IFN pos reg (RNA/NS1); anti-viral	PLXNA2	5362	HTR3E	285242	NM_001256613
		PLCD1	5333	Replication anti-viral	POLE	5426	ZFP69	339559	NM_198494
		PLXNA2	5362	IFN pos reg (NS1); anti-viral	MAPK7	5598	ANXA11	311	NM_001278408
		PLXNB2	23654	IFN pos reg (RNA/NS1); anti-viral	PSMB10	5699	CD200	4345	NM_005944
		PML	5371	Replication anti-viral	PTGER1	5731	IDH2	3418	NM_001290114
		PPAN	56342	IFN pos reg (RNA); anti-viral	PTPN9	5780	OR1G1	8390	NM_003555
		PQLC1	80148	Replication anti-viral	RGS2	5997	C7orf69	80099	NM_025031
		PRICKLE2	166336	Replication anti-viral	RP2	6102	COG1	9382	NM_018714
		PRKACA	5566	IFN neg reg (NS1); may be NS1-inhibited anti-viral	RPS6KA1	6195	OR10W1	81341	NM_207374
		PRKRA	8575	IFN pos reg (NS1); anti-viral	RSU1	6251	FOXJ2	55810	NM_018416
		PRMT2	3275	Replication anti-viral	S100A10	6281	SDCBP2	27111	NM_080489
		PSMB10	5699	IFN pos reg (NS1); anti-viral	SAT1	6303	CLDN12	9069	NM_001185073
		RGS2	5997	IFN pos reg (RNA); anti-viral	SGTA	6449	OR51E1	143503	NM_152430
		RNF44	22838	Replication anti-viral	SH3BGRL	6451	SHPK	23729	NM_013276
		RP2	6102	Replication anti-viral	SLC5A1	6523	AATK	9625	NM_001080395
		RPS6KA1	6195	IFN neg reg (RNA/NS1) and anti-viral, may be co-opted by virus	SMN2	6607	LIN54	132660	NM_001115008
		RPS6KA3	6197	IFN neg reg (NS1); may be NS1-inhibited anti-viral	SRP68	6730	SPATA32	124783	NM_152343
		RRP1B	23076	IFN neg reg (RNA) anti-viral, may be co-opted by virus	STK3	6788	POU3F2	5454	NM_005604
		RTF1	23168	Replication anti-viral	NR2F1	7025	LMO3	55885	NM_018640
		RYBP	23429	IFN pos reg (NS1); anti-viral	TH	7054	CFD	1675	NM_001928
		SAR1A	56681	Replication anti-viral	GPR137B	7107	ATP8A1	10396	NM_006095
		SDCBP2	27111	IFN pos reg (NS1); anti-viral	UBE2H	7328	AP1S3	130340	NM_001039569
		SERPINB9	5272	IFN pos reg (RNA); anti-viral	UBP1	7342	PHF21B	112885	NM_001135862
		SERPINE1	5054	IFN neg reg (RNA) anti-viral, may be co-opted by virus	UCHL3	7347	SLC8A2	6543	NM_015063
		SFRS7	6432	Replication anti-viral	UCK2	7371	GAPDH	2597	NM_001256799
		SMAD6	4091	IFN pos reg (RNA/NS1); anti-viral	WNT9B	7484	HOMER3	9454	NM_001145721
		SPRY4	81848	Replication anti-viral	ZNF229	7772	CD70	970	NM_001252
		STAT1	6772	IFN neg reg (RNA) anti-viral, may be co-opted by virus	FZD5	7855	SESN1	27244	NM_001199934
		STK3	6788	Replication anti-viral	SMC1A	8243	NDRG2	57447	NM_001282211
		SWAP70	23075	IFN neg reg (RNA) anti-viral, may be co-opted by virus	NAA10	8260	MID1	4281	NM_001193280
		SYNPO	11346	IFN pos reg (NS1); anti-viral	HIST1H2AC	8334	SH2D3C	10044	NM_001142531
		TACC1	6867	IFN neg reg (NS1); may be NS1-inhibited anti-viral	ZNF282	8427	TTC12	54970	NM_017868
		TCF7L2	6934	IFN neg reg (NS1); may be NS1-inhibited anti-viral	FOXN1	8456	FGF13	2258	NM_001139502
		TDRD7	23424	IFN pos reg (NS1); anti-viral	TPST1	8460	CRCP	27297	NM_014478
		TFDP2	7029	IFN neg reg (RNA) anti-viral, may be co-opted by virus	API5	8539	HMHA1	23526	NM_001258328
		TMEM110	375346	IFN pos reg (NS1); anti-viral	MKNK1	8569	FOLR1	2348	NM_000802
		TMEM140	55281	Replication anti-viral	KHSRP	8570	DUSP4	1846	NM_057158
		TNFRSF25	8718	IFN neg reg (RNA) anti-viral, may be co-opted by virus	PRKRA	8575	POLR3F	10621	NM_001282526
		TNFSF11	8600	IFN pos reg (RNA/NS1); anti-viral	TNFSF11	8600	NOL4	8715	NM_001198546
		TOB2	10766	IFN pos reg (RNA); anti-viral	KLF7	8609	RBM26	64062	NM_022118
		TP53	7157	IFN pos reg (RNA); anti-viral	VAMP4	8674	MPP4	58538	NM_033066
		TRIM63	84676	IFN pos reg (NS1); anti-viral	PEA15	8682	TBL1X	6907	NM_001139467
		TTC12	54970	Replication anti-viral, may affect IFN in delNS1 indirectly through increased replication	TNFRSF25	8718	REPS2	9185	NM_001080975
		TULP4	56995	IFN neg reg (NS1); may be NS1-inhibited anti-viral	CTNNAL1	8727	DCLK1	9201	NM_004734
		UBP1	7342	IFN neg reg (RNA) anti-viral, may be co-opted by virus	SGPL1	8879	MTNR1A	4543	NM_005958
		ULBP3	79465	IFN neg reg (RNA/NS1) and anti-viral, may be co-opted by virus	FUBP1	8880	MYOD1	4654	NM_002478
		UROS	7390	IFN neg reg (RNA) anti-viral, may be co-opted by virus	CPNE1	8904	PTPRU	10076	NM_001195001
		USHBP1	83878	Replication anti-viral	ARTN	9048	WIPI2	26100	NM_001033520
		WNT9B	7484	IFN pos reg (RNA/NS1); anti-viral	RQCD1	9125	PIGR	5284	NM_002644
		WTAP	9589	IFN neg reg (NS1); may be NS1-inhibited anti-viral	ZMYM5	9205	OR3A2	4995	NM_002551
					LGI1	9211	ARHGAP8	23779	NM_181335
					VAPB	9217	TLCD1	116238	NM_138463
					COPB2	9276	ANKS1B	56899	NM_152788
					GTF3C5	9328	BEX3	27018	NM_014380
					LITAF	9516	ARHGEF7	8874	NM_001113512
					NCOR2	9612	AMPD2	271	NM_203404
					IKBKE	9641	C20orf196	149840	NM_152504
					KIAA0430	9665	ZNF148	7707	NM_021964
					SETD1A	9739	OAS3	4940	NM_006187
					DNAJC6	9829	ZNF248	57209	NM_001267606
					KLHL21	9903	ERCC6-PGBD3	2074	NM_001277058
					JOSD1	9929	AMACR	23600	NM_001167595
					HS3ST3B1	9953	MTHFD1L	25902	NM_015440
					CTDSPL	10217	ADAMTSL5	339366	NM_213604
					CCL26	10344	CRHR2	1395	NM_001202475
					KLF2	10365	ZNF670	93474	NM_001204220
					ARIH2	10425	CD28	940	NM_001243077
					IFITM2	10581	ZNF462	58499	NM_021224
					MAP3K2	10746	CPEB1	64506	NM_001079533
					TOB2	10766	DSG2	1829	NM_001943
					ME3	10873	DIO2	1734	NM_013989
					TMED2	10959	ACSF2	80221	NM_025149
					ERLIN2	11160	LY6H	4062	NM_001130478
					MAP4K1	11184	KDF1	126695	NM_152365
					PDCD10	11235	NRK	203447	NM_198465
					USP18	11274	FAM46B	115572	NM_052943
					SYNPO	11346	BHLHB9	80823	NM_001142524
					RNF44	22838	ZNF565	147929	NM_001042474
					CHSY1	22856	MTSS1	9788	NM_014751
					FASTKD2	22868	FBXL21	26223	NM_012159
					KIFAP3	22920	FNDC7	163479	NM_001144937
					RAB18	22931	DCDC2	51473	NM_001195610
					SWAP70	23075	NPNT	255743	NM_001184691
					RRP1B	23076	SAMD7	344658	NM_182610
					DMXL2	23312	C11orf94	143678	NM_001080446
					ANGEL1	23357	PROKR2	128674	NM_144773
					SIRT3	23410	PTPRB	5787	NM_001206971
					TDRD7	23424	UBXN6	80700	NM_001171091
					RYBP	23429	TRAPPC4	51399	NM_016146
					DAAM2	23500	SLC35E1	79939	NM_024881
					CABIN1	23523	GTF2A1L	11036	NM_001193487
					ACAP2	23527	CTNNA2	1496	NM_001164883
					LDOC1	23641	TPRKB	51002	NM_016058
					PLXNB2	23654	EFCAB14	9813	NM_014774
					FLRT2	23768	FXYD6	53826	NM_022003
					LETMD1	25875	TIMMDC1	51300	NM_016589
					FBXL5	26234	ZFAND5	7763	NM_006007
					HSPB8	26353	IER5L	389792	NM_203434
					SDCBP2	27111	ANKZF1	55139	NM_018089
					SLC39A1	27173	WIPF3	644150	NM_001080529
					NKIRAS2	28511	CSF1	1435	NM_172211
					MED4	29079	PDE4D	5144	NM_001104631
					CARD10	29775	NUDT19	390916	NM_001105570
					HUNK	30811	PPIH	10465	NM_006347
					KCNIP1	30820	CHODL	140578	NM_001204174
					PIK3R4	30849	SAMD8	142891	NM_144660
					MYEF2	50804	LRRC75A	388341	NM_207387
					CELA2B	51032	SLC41A1	254428	NM_173854
					WDPCP	51057	TMEFF2	23671	NM_016192
					MAPKAPK5-AS1	51275	FOXD2	2306	NM_004474
					VCX2	51480	TRIM3	10612	NM_006458
					IL17D	53342	CLTCL1	8218	NM_001835
					CSNK1G1	53944	LRRC57	255252	NM_153260
					SOX18	54345	PORCN	64840	NM_203475
					SLC38A2	54407	UNG	7374	NM_080911
					STAG3L1	54441	ZFHX3	463	NM_001164766
					ANKIB1	54467	PLEC	5339	NM_201384
					DDX49	54555	HIPK3	10114	NM_001278163
					UGT1A7	54577	CARNMT1	138199	NM_152420
					HAUS4	54930	HAGH	3029	NM_005326
					TTC12	54970	TDRD5	163589	NM_173533
					NMRK1	54981	CNOT8	9337	NM_004779
					FBXO34	55030	SFT2D3	84826	NM_032740
					SHQ1	55164	SLC7A1	6541	NM_003045
					TMEM140	55281	FTH1	2495	NM_002032
					WDR33	55339	KIAA0100	9703	NM_014680
					CDKN2AIP	55602	WAPL	23063	NM_015045
					DEFB103B	55894	C1QA	712	NM_015991
					KLHL9	55958	DPCD	25911	NM_015448
					CTNNBL1	56259	COL1A2	1278	NM_000089
					PPAN	56342	OGFOD2	79676	NM_024623
					MMP26	56547	IRAK2	3656	NM_001570
					C1GALT1	56913	C6orf58	352999	NM_001010905
					SMARCAD1	56916	GOLGA8K	653125	NM_001282493
					PAK6	56924	YTHDF2	51441	NM_016258
					PRDM9	56979	ALPP	250	NM_001632
					RHBG	57127	TACO1	51204	NM_016360
					ATP13A1	57130	UGT2B11	10720	NM_001073
					RALGAPB	57148	BDNF	627	NM_001143813
					ANKRD50	57182	RIN1	9610	NM_004292
					ADAMTSL3	57188	GRID2IP	392862	NM_001145118
					CLK4	57396	AADAC	13	NM_001086
					GPR158	57512	NACC1	112939	NM_052876
					HACE1	57531	BARHL1	56751	NM_020064
					ZNF398	57541	SWT1	54823	NM_001105518
					TXNDC16	57544	WDFY4	57705	NM_020945
					UNC79	57578	VPS54	51542	NM_016516
					PREX1	57580	SMIM8	57150	NM_020425
					CALCOCO1	57658	SGPP2	130367	NM_152386
					ABHD17C	58489	PNMT	5409	NM_002686
					CACNG7	59284	PEX5L	51555	NM_001256755
					APOBEC3G	60489	DNAJC11	55735	NM_018198
					GUF1	60558	WDR24	84219	NM_032259
					PRSS22	64063	GSK3B	2932	NM_001146156
					LIN7B	64130	KLHL10	317719	NM_152467
					DCLRE1C	64421	ACSL1	2180	NM_001286712
					COPS7B	64708	LYSMD4	145748	NM_001284418
					HS3ST6	64711	KCNG1	3755	NM_002237
					C11ORF1	64776	OR10A5	144124	NM_178168
					UBE2Z	65264	CHEK2	11200	NM_001257387
					TMEM108	66000	IQCG	84223	NM_032263
					C20ORF195	79025	OR2A7	401427	NM_001005328
					C2ORF49	79074	KIAA0895	23366	NM_001100425
					C11ORF49	79096	CDK5RAP2	55755	NM_001272039
					FBXL15	79176	TADA2A	6871	NM_001166105
					ULBP3	79465	TPD52L1	7164	NM_001003395
					CHMP6	79643	CDC16	8881	NM_003903
					CENPU	79682	NKX6-3	157848	NM_152568
					CCDC7	79741	NREP	9315	NM_001142480
					UGT2A3	79799	ATP5I	521	NM_007100
					HPS6	79803	CTDNEP1	23399	NM_001143775
					UBA5	79876	ATOX1	475	NM_004045
					NUP85	79902	CPM	1368	NM_198320
					MRM1	79922	CAPN1	823	NM_005186
					SYNPO2L	79933	FAM107A	11170	NM_001282714
					PQLC1	80148	LRRN1	57633	NM_020873
					DBF4B	80174	PACSIN2	11252	NM_007229
					MUS81	80198	CEP83	51134	NM_001042399
					PNPLA3	80339	MSR1	4481	NM_138715
					INTS5	80789	ZIC5	85416	NM_033132
					SPRY4	81848	KIF1C	10749	NM_006612
					TAAR8	83551	BFSP1	631	NM_001278606
					C11ORF68	83638	ATP5SL	55101	NM_001167867
					USHBP1	83878	FAM200B	285550	NM_001145191
					TMEM133	83935	TNPO1	3842	NM_002270
					KATNAL1	84056	EFCAB11	90141	NM_001284266
					FAM96A	84191	RUFY4	285180	NM_198483
					FAXC	84553	CCDC74A	90557	NM_138770
					TRIM63	84676	NUP35	129401	NM_001287584
					FRMD5	84978	UBE2Q1	55585	NM_017582
					HIST1H2AH	85235	AHCY	191	NM_000687
					COL27A1	85301	CDC20B	166979	NM_001145734
					SCRT2	85508	NECAB1	64168	NM_022351
					ZNF551	90233	WBP11	51729	NM_016312
					NUP210L	91181	NME2	4831	NM_001018138
					CXORF40A	91966	BEX2	84707	NM_001168400
					G6PC3	92579	FNBP4	23360	NM_015308
					ACPT	93650	BACH2	60468	NM_021813
					H2AFV	94239	CEP63	80254	NM_025180
					LIMS3	96626	MB	4151	NM_203377
					GPRASP2	114928	TPK1	27010	NM_022445
					FLYWCH2	114984	SYMPK	8189	NM_004819
					KLHDC3	116138	COX8C	341947	NM_182971
					SCGB3A2	117156	DCUN1D4	23142	NM_001287755
					MRGPRX3	117195	SLC35F5	80255	NM_025181
					CSNK1A1L	122011	ITPKB	3707	NM_002221
					ZNF720	124411	PTPN20A	26095	NM_001042395
					SLC5A10	125206	WARS	7453	NM_004184
					WDR88	126248	SSBP3	23648	NM_145716
					PUSL1	126789	SON	6651	NM_138927
					TCEAL2	140597	MSLN	10232	NM_001177355
					WFDC3	140686	H3F3C	440093	NM_001013699
					DSPA2D	144383	GNB2L1	10399	NM_006098
					MIPOL1	145282	ZNF521	25925	NM_015461
					PIK3R6	146850	ADAMTS6	11174	NM_197941
					CCDC117	150275	EPT1	85465	NM_033505
					CCDC13	152206	PRDX3	10935	NM_014098
					SLC2A12	154091	NODAL	4838	NM_018055
					RHOXF1	158800	KLF15	28999	NM_014079
					ZNF114	163071	OAF	220323	NM_178507
					LONRF2	164832	GSC	145258	NM_173849
					PRICKLE2	166336	PSPH	5723	NM_004577
					CDC14C	168448	B3GNT2	10678	NM_006577
					SPNS3	201305	KIAA0895	23366	NM_001199707
					ERICH5	203111	OCIAD1	54940	NM_001079840
					CDY2B	203611	CEPT1	10390	NM_006090
					WAC-AS1	220906	RAD9B	144715	NM_001286534
					IL27	246778	LARP4B	23185	NM_015155
					TMEM9	252839	TNNT3	7140	NM_001042782
					UBN2	254048	SLBP	7884	NM_006527
					GPR137C	283554	HS3ST3A1	9955	NM_006042
					FAM98B	283742	ZHX2	22882	NM_014943
					CCDC57	284001	COL16A1	1307	NM_001856
					KRT73	319101	NPBWR2	2832	NM_005286
					NLRP9	338321	MFAP4	4239	NM_001198695
					LINC01089	338799	STEAP3	55240	NM_182915
					LRRC66	339977	MTL5	9633	NM_004923
					LHFPL1	340596	FILIP1L	11259	NM_014890
					CD200R1L	344807	C5orf42	65250	NM_023073
					FAM174A	345757	IDI1	3422	NM_004508
					GPR141	353345	NDUFAF6	137682	NM_152416
					LRRC37A3	374819	POMT1	10585	NM_001136113
					TMEM110	375346	KRTAP2-2	728279	NM_033032
					TPTEP1	387590	MGMT	4255	NM_002412
					FAM21A	387680	ZUFSP	221302	NM_145062
					LINC00478	388815	FRG2C	100288801	NM_001124759
					SETP20	389217	LPIN2	9663	NM_014646
					FAM90A15P	389630	TBC1D32	221322	NM_152730
					MAFA	389692	RPS12	6206	NM_001016
					FLT1P1	391533	RARG	5916	NM_001243731
					RPL32P7	391560	PLA2G6	8398	NM_003560
					GDF6	392255	SLC12A4	6560	NM_005072
					LOC393078	393078	PAQR4	124222	NM_001284513
					OR5H15	403274	TTLL9	164395	NM_001008409
					SCGB1D4	404552	ZSCAN20	7579	NM_145238
					CCL3L3	414062	IQGAP2	10788	NM_001285461
					DBX2	440097	SPANXN1	494118	NM_001009614
					RBMXL1	494115	SPECC1	92521	NM_152904
					KU-MEL-3	497048	PIK3R1	5295	NM_001242466
					TP53TG3D	729264	FAM65B	9750	NM_014722
					SRSF7	6432	PARVB	29780	NM_013327
					IFITM3	10410	IFI6	2537	NM_002038
					ACTB	60	INO80E	283899	NM_173618
					FKBP1A	2280	ARHGEF3	50650	NM_019555
					IL10	3586	PUM2	23369	NM_001282791
					SHPK	23729	SEZ6	124925	NM_001290202
					PAG1	55824	LOC283710	283710	NM_001243538
					TAF3	83860	USP40	55230	NM_018218
					ADH1B	125	KCNK2	3776	NM_001017424
					ALK	238	PLG	5340	NM_000301
					APOA1	335	MKI67	4288	NM_001145966
					CA4	762	CLSTN3	9746	NM_014718
					CPOX	1371	NXPE2	120406	NM_182495
					F2	2147	ZC3H15	55854	NM_018471
					GK2	2712	MOGAT2	80168	NM_025098
					GNB1	2782	LCE1E	353135	NM_178353
					GNG3	2785	USP45	85015	NM_001080481
					HOXD13	3239	KLC2	64837	NM_001134776
					HPX	3263	POGZ	23126	NM_001194938
					JUNB	3726	GRIN2A	2903	NM_001134407
					KCNJ6	3763	TIMM21	29090	NM_014177
					KCNQ2	3785	CHD4	1108	NM_001273
					LRP6	4040	XBP1	7494	NM_005080
					CDK16	5127	ZNF596	169270	NM_001042415
					CDK17	5128	NDUFAF2	91942	NM_174889
					PRL	5617	CAMK2N2	94032	NM_033259
					PTPRK	5796	TRPM1	4308	NM_001252024
					RYR1	6261	ZNF679	168417	NM_153363
					SOX2	6657	CCDC96	257236	NM_153376
					TCF7L2	6934	OR6M1	390261	NM_001005325
					TLE1	7088	CDH26	60437	NM_021810
					TLN1	7094	LRRTM4	80059	NM_001282928
					IRS4	8471	PLAGL1	5325	NM_001080956
					GMPS	8833	SLC12A3	6559	NM_000339
					XYLB	9942	FAM20C	56975	NM_020223
					SH2D3A	10045	ZNF761	388561	NM_001008401
					NPC2	10577	PLEC	5339	NM_201382
					PAICS	10606	UNC45A	55898	NM_001039675
					MAPK8IP2	23542	AGPS	8540	NM_003659
					ANGPTL4	51129	LDLR	3949	NM_001195803
					TFDP3	51270	FAM50A	9130	NM_004699
					UIMC1	51720	MOB4	25843	NM_001204094
					ZRANB1	54764	C3orf67	200844	NM_198463
					HSH2D	84941	TET1	80312	NM_030625
					HRASLS5	117245	KLC4	89953	NM_201523
					GIMAP1	170575	HMGCS2	3158	NM_001166107
					CTRB1	1504	UTS2R	2837	NM_018949
					KCND3	3752	GABRA6	2559	NM_000811
					TP53	7157	EMCN	51705	NM_016242
					TNFRSF10C	8794	TSPAN1	10103	NM_005727
					RTF1	23168	C2orf81	388963	NM_001145054
					IP6K2	51447	CYTH4	27128	NM_013385
					CASC5	57082	ATG12	9140	NM_004707
					ACTR8	93973	FAM65A	79567	NM_024519
					IKBKB	3551	PSMB8	5696	NM_148919
					NAP1L1	4673	C7orf72	100130988	NM_001161834
					RPL23A	6147	HSD17B10	3028	NM_004493
					RPS7	6201	PARG	8505	NM_003631
					RPS19	6223	RPL30	6156	NM_000989
					DAP3	7818	MUT	4594	NM_000255
					IKBKG	8517	UBXN1	51035	NM_001286078
					MRPS30	10884	GABARAPL1	23710	NM_031412
					ACTG1	71	C2orf57	165100	NM_152614
					ADRB2	154	BASP1	10409	NM_006317
					ANXA1	301	VDAC3	7419	NM_001135694
					BID	637	EXT2	2132	NM_000401
					BMPR1A	657	ISL1	3670	NM_002202
					CASP3	836	KDM4C	23081	NM_001146696
					CDK1	983	RASSF1	11186	NM_170713
					CDK4	1019	SLC26A2	1836	NM_000112
					DFFB	1677	CCDC73	493860	NM_001008391
					DHCR24	1718	SH2B1	25970	NM_001145797
					E2F3	1871	KIAA1217	56243	NM_001282770
					ETS1	2113	RCBTB2	1102	NM_001268
					F2R	2149	DNAH12	201625	NM_178504
					GNAI2	2771	KRTCAP2	200185	NM_173852
					IDO1	3620	NAB2	4665	NM_005967
					LIF	3976	OR10P1	121130	NM_206899
					LIPA	3988	HIGD1B	51751	NM_001271880
					SMAD6	4091	EIF4E2	9470	NM_001276337
					SERPINE1	5054	SEPTIN1	1731	NM_052838
					PLA2G5	5322	SLC3A2	6520	NM_001013251
					PLCD1	5333	DIS3	22894	NM_014953
					PML	5371	BRICD5	283870	NM_182563
					PPP2R1A	5518	IDE	3416	NM_004969
					MAP2K7	5609	PRKACG	5568	NM_002732
					PRPS1	5631	DAPL1	92196	NM_001017920
					STAT1	6772	FST	10468	NM_006350
					TFDP2	7029	ZBTB2	57621	NM_020861
					UROS	7390	TSPO2	222642	NM_001010873
					PLA2G10	8399	CEACAM5	1048	NM_004363
					NRP1	8829	CYFIP2	26999	NM_001037333
					PLIN3	10226	DNAH8	1769	NM_001206927
					CLCF1	23529	KCNK7	10089	NM_033348
					MTCH1	23787	HNRNPF	3185	NM_001098204
					BLNK	29760	YAF2	10138	NM_001190980
					CYCS	54205	GSTO2	119391	NM_001191013
					SAR1A	56681	SNX33	257364	NM_153271
					NOD2	64127	SEMA3A	10371	NM_006080
							CCDC186	55088	NM_018017
							MYL10	93408	NM_138403
							SCGN	10590	NM_006998
							ZNF821	55565	NM_017530
							AFAP1L1	134265	NM_001146337
							CSNK1G3	1456	NM_004384
							GAN	8139	NM_022041
							TXLNB	167838	NM_153235
							DEFB114	245928	NM_001037499
							SCARA3	51435	NM_016240
							NHP2	55651	NM_017838
							KLHL5	51088	NM_199039
							NEK11	79858	NM_024800
							GP6	51206	NM_001083899
							WT1	7490	NM_024426
							EID2	163126	NM_153232
							SLC4A2	6522	NM_003040
							C6orf25	80739	NM_138272
							ZNF728	388523	NM_001267716
							LSG1	55341	NM_018385
							C6orf89	221477	NM_001286636
							C19orf12	83636	NM_001256047
							AP4B1	10717	NM_001253852
							GPR150	285601	NM_199243
							TRANK1	9881	NM_014831
							SLC22A2	6582	NM_003058
							UGT2B10	7365	NM_001075
							ZNF141	7700	NM_003441
							THEMIS2	9473	NM_001105556
							ATPAF1	64756	NM_001243728
							SPIN2A	54466	NM_019003
							TLR6	10333	NM_006068
							PCDHB16	57717	NM_020957
							PNPT1	87178	NM_033109
							PTPN4	5775	NM_002830
							ECHDC1	55862	NM_001139510
							SH3PXD2A	9644	NM_014631
							PSMC4	5704	NM_006503
							FBXO6	26270	NM_018438
							SLIRP	81892	NM_031210
							CD36	948	NM_001289909
							DIAPH3	81624	NM_001258368
							ARPC4	10093	NM_005718
							MTG2	26164	NM_015666
							PRM3	58531	NM_021247
							PLEKHB2	55041	NM_017958
							CLN3	1201	NM_001286110
							NSMCE4A	54780	NM_001167865
							FAF2	23197	NM_014613
							ZNF157	7712	NM_003446
							CLDN2	9075	NM_001171095
							NCOR1	9611	NM_006311
							PCDHA6	56142	NM_018909
							SETD6	79918	NM_024860
							TREX1	11277	NM_016381
							MGAT5B	146664	NM_001199172
							MECOM	2122	NM_001164000
							SSSCA1	10534	NM_006396
							PTGES2	80142	NM_198938
							TMOD1	7111	NM_003275
							RGL4	266747	NM_153615
							SEC14L1	6397	NM_001204410
							RFC2	5982	NM_002914
							TSGA10IP	254187	NM_152762
							TFG	10342	NM_006070
							C20orf173	140873	NM_001145350
							STK38L	23012	NM_015000
							HIPK3	10114	NM_005734
							ZCCHC13	389874	NM_203303
							C12orf77	196415	NM_001101339
							MAU2	23383	NM_015329
							RAB23	51715	NM_001278667
							ACR	49	NM_001097
							CLEC18B	497190	NM_001011880
							USP13	8975	NM_003940
							SREK1	140890	NM_139168
							RUNX1T1	862	NM_175636
							MIF	4282	NM_002415
							PITX2	5308	NM_001204398
							BCAP29	55973	NM_001008405
							NUAK1	9891	NM_014840
							VAPB	9217	NM_004738
							LIPN	643418	NM_001102469
							CLDN18	51208	NM_001002026
							CDK14	5218	NM_001287135
							KCNT1	57582	NM_020822
							ACKR4	51554	NM_016557
							RPL18	6141	NM_000979
							ISM2	145501	NM_199296
							ENPP1	5167	NM_006208
							DNASE2B	58511	NM_058248
							NDUFAF3	25915	NM_199074
							OSBP	5007	NM_002556
							GNE	10020	NM_005476
							LRRC3C	100505591	NM_001195545
							GTDC1	79712	NM_001284233
							CCDC120	90060	NM_001271836
							CCDC105	126402	NM_173482
							MIP	4284	NM_012064
							EIF4G1	1981	NM_182917
							ZNF596	169270	NM_001042416
							SH3GL1	6455	NM_003025
							CALCOCO1	57658	NM_020898
							SMYD3	64754	NM_022743
							ESR1	2099	NM_001122741
							AKAP6	9472	NM_004274
							ZNF839	55778	NM_001267828
							RGS22	26166	NM_015668
							HTR3E	285242	NM_001256614
							UHRF1	29128	NM_001290050
							MAGEB18	286514	NM_173699
							TACSTD2	4070	NM_002353
							IMPDH2	3615	NM_000884
							C11orf71	54494	NM_019021
							SKAP1	8631	NM_003726
							YY2	404281	NM_206923
							UTP11	51118	NM_016037
							LCA5L	150082	NM_152505
							CD160	11126	NM_007053
							RIMBP3C	150221	NM_001128633
							TLX1NB	100038246	NM_001085398
							LAMC1	3915	NM_002293
							GK5	256356	NM_001039547
							PLEKHS1	79949	NM_182601
							RASSF1	11186	NM_170712
							NFKB2	4791	NM_001288724
							TROVE2	6738	NM_001173525
							ANO7	50636	NM_001001666
							CSAD	51380	NM_001244705
							DCDC5	341019	NM_020869
							PON3	5446	NM_000940
							CDKN2A	1029	NM_058195
							MOCS3	27304	NM_014484
							LILRB2	10288	NM_001278406
							DOK2	9046	NM_003974
							MRPS23	51649	NM_016070
							CAMTA2	23125	NM_015099
							MRPL45	84311	NM_001278279
							HIST1H2BA	255626	NM_170610
							WDR93	56964	NM_001284396
							TNPO2	30000	NM_001136195
							PRIMPOL	201973	NM_152683
							COL4A3BP	10087	NM_031361
							ZNF750	79755	NM_024702
							CREBZF	58487	NM_001039618
							OXTR	5021	NM_000916
							PIAS1	8554	NM_016166
							DAZ3	57054	NM_020364
							NES	10763	NM_006617
							CYTL1	54360	NM_018659
							INTS2	57508	NM_020748
							MORF4L2	9643	NM_001142421
							PUS1	80324	NM_025215
							RRAGC	64121	NM_022157
							ACTC1	70	NM_005159
							OR10AG1	282770	NM_001005491
							ALDH3A1	218	NM_001135167
							AIF1	199	NM_032955
							PPA1	5464	NM_021129
							PPP1R3D	5509	NM_006242
							ASB15	142685	NM_001290258
							PCSK9	255738	NM_174936
							RASAL3	64926	NM_022904
							SLC38A1	81539	NM_001278390
							KLC3	147700	NM_177417
							GPR137	56834	NM_001170881
							MSL1	339287	NM_001012241
							FAM200A	221786	NM_145111
							THAP5	168451	NM_001287601
							PTGR2	145482	NM_152444
							TRAPPC1	58485	NM_021210
							MFSD2B	388931	NM_001080473
							DEFB108B	245911	NM_001002035
							RAB25	57111	NM_020387
							EXOSC5	56915	NM_020158
							OMP	4975	NM_006189
							HELZ	9931	NM_014877
							CCDC93	54520	NM_019044
							GLYAT	10249	NM_201648
							PRMT8	56341	NM_019854
							MICB	4277	NM_001289160
							PARP12	64761	NM_022750
							TAS2R4	50832	NM_016944
							SYCN	342898	NM_001080468
							STARD13	90627	NM_001243474
							CCNB2	9133	NM_004701
							SPTLC2	9517	NM_004863
							ECE2	9718	NM_001100120
							TMSB4Y	9087	NM_004202
							AAK1	22848	NM_014911
							PPP1R13L	10848	NM_006663
							RHPN2	85415	NM_033103
							BMF	90427	NM_033503
							ZNF782	158431	NM_001001662
							DTNA	1837	NM_001391
							FAM195B	348262	NM_001288799
							DEPDC1	55635	NM_001114120
							HAGHL	84264	NM_001290137
							TMEM207	131920	NM_207316
							CHST15	51363	NM_001270765
							CTCFL	140690	NM_001269050
							CCNB3	85417	NM_033031
							CCSER2	54462	NM_001284242
							GSTZ1	2954	NM_001513
							MCM5	4174	NM_006739
							CSE1L	1434	NM_001316
							CAMP	820	NM_004345
							HMGCL	3155	NM_000191
							CXorf23	256643	NM_198279
							ZFP36L2	678	NM_006887
							KIAA1217	56243	NM_001098500
							PIK3CB	5291	NM_001256045
							ZNF770	54989	NM_014106
							SBSPON	157869	NM_153225
							MEF2C	4208	NM_001193347
							RPL15	6138	NM_001253380
							TRAPPC3	27095	NM_014408
							SDC3	9672	NM_014654
							SPANXA1	30014	NM_013453
							MATN3	4148	NM_002381
							MTMR14	64419	NM_022485
							EGR2	1959	NM_000399
							ROPN1L	83853	NM_031916
							WBSCR28	135886	NM_182504
							SAP30	8819	NM_003864
							CENPP	401541	NM_001286969
							HMCN1	83872	NM_031935
							LCE1D	353134	NM_178352
							ZNF442	79973	NM_030824
							CFAP61	26074	NM_015585
							PINK1	65018	NM_032409
							C1GALT1C1	29071	NM_152692
							PLXNA4	91584	NM_181775
							FAM208B	54906	NM_017782
							CARTPT	9607	NM_004291
							EPOR	2057	NM_000121
							PGM1	5236	NM_002633
							SH2D1B	117157	NM_053282
							ATG7	10533	NM_001144912
							CFAP57	149465	NM_001167965
							SEMA4B	10509	NM_198925
							GUCY1A3	2982	NM_001130687
							WDR83	84292	NM_032332
							AIF1	199	NM_001623
							ABHD1	84696	NM_032604
							TMC5	79838	NM_001105248
							AGRP	181	NM_001138
							TMEM50B	757	NM_006134
							C2orf16	84226	NM_032266
							HSP90AB1	3326	NM_001271970
							ZNF644	84146	NM_016620
							FAM92A1	137392	NM_001283034
							CWH43	80157	NM_025087
							CABLES1	91768	NM_001256438
							RMDN2	151393	NM_144713
							KLHL13	90293	NM_033495
							TRIM49D1	399939	NM_001206627
							OR52I1	390037	NM_001005169
							ACTL7B	10880	NM_006686
							HIF3A	64344	NM_152796
							NET1	10276	NM_001047160
							UBE2D3	7323	NM_181888
							SHISA5	51246	NM_001272066
							SKIDA1	387640	NM_207371
							CACNG5	27091	NM_145811
							PROZ	8858	NM_001256134
							ZCCHC8	55596	NM_017612
							COG3	83548	NM_031431
							SUMO1	7341	NM_003352
							POLR1D	51082	NM_015972
							CEACAM21	90273	NM_001288773
							GTSE1	51512	NM_016426
							GABRA1	2554	NM_001127645
							PCDH11Y	83259	NM_032971
							FBP1	2203	NM_001127628
							GNA12	2768	NM_001282440
							CCDC84	338657	NM_198489
							ST6GALNAC6	30815	NM_001287001
							AKTIP	64400	NM_022476
							RPL31	6160	NM_001098577
							CDK11B	984	NM_001291345
							PROSER1	80209	NM_025138
							C7orf62	219557	NM_152706
							SPIRE1	56907	NM_001128626
							MCTP1	79772	NM_001002796
							DUSP26	78986	NM_024025
							DBNL	28988	NM_001284313
							PARP11	57097	NM_020367
							GUCY1A3	2982	NM_001130685
							FKBP2	2286	NM_057092
							ARSF	416	NM_001201538
							TMEM236	653567	NM_001098844
							HPSE	10855	NM_001098540
							DAG1	1605	NM_001177635
							OR7A17	26333	NM_030901
							TMEM39A	55254	NM_018266
							TCF21	6943	NM_003206
							SULT1B1	27284	NM_014465
							KCNIP1	30820	NM_001034838
							PANK4	55229	NM_018216
							HLA-DQB2	3120	NM_001198858
							CPNE3	8895	NM_003909
							PTRHD1	391356	NM_001013663
							RAD54B	25788	NM_012415
							SEMA7A	8482	NM_001146029
							PRKD2	25865	NM_001079881
							MEFV	4210	NM_001198536
							C16orf54	283897	NM_175900
							TMPPE	643853	NM_001136238
							SRRM5	100170229	NM_001145641
							PEX6	5190	NM_000287
							OR1D5	8386	NM_014566
							C3orf56	285311	NM_001007534
							PCDHB2	56133	NM_018936
							KRT25	147183	NM_181534
							TNNT1	7138	NM_003283
							FAM83B	222584	NM_001010872
							DYNC1I1	1780	NM_001135556
							CD247	919	NM_198053
							PQBP1	10084	NM_001167989
							ADGRG1	9289	NM_001145774
							CYP8B1	1582	NM_004391
							PIK3C2G	5288	NM_001288772
							CCL14	6358	NM_032963
							GPR78	27201	NM_080819
							RBM4B	83759	NM_001286135
							OR4F6	390648	NM_001005326
							LCN12	286256	NM_178536
							ATAD3C	219293	NM_001039211
							SENP3	26168	NM_015670
							ARHGAP25	9938	NM_001166277
							KCNAB1	7881	NM_172159
							KCNAB2	8514	NM_001199860
							OR5AU1	390445	NM_001004731
							ALDH6A1	4329	NM_001278594
							UMOD	7369	NM_003361
							VCY1B	353513	NM_181880
							CYSTM1	84418	NM_032412
							RRAS2	22800	NM_001177315
							FAM63A	55793	NM_018379
							RFWD2	64326	NM_022457
							TRUB2	26995	NM_015679
							AAR2	25980	NM_015511
							TPTE	7179	NM_199259
							SLC34A3	142680	NM_080877
							PLCXD1	55344	NM_018390
							ZNF692	55657	NM_001193328
							TIFA	92610	NM_052864
							MNDA	4332	NM_002432
							CUL2	8453	NM_001198779
							GPR160	26996	NM_014373
							TRAPPC1	58485	NM_001166621
							SLC16A4	9122	NM_001201546
							CCDC166	100130274	NM_001162914
							NEIL1	79661	NM_024608
							HEXIM2	124790	NM_144608
							SLC38A3	10991	NM_006841
							SAMD3	154075	NM_001258275
							SNAP91	9892	NM_001256717
							FCER2	2208	NM_001220500
							PRPSAP1	5635	NM_002766
							ATRX	546	NM_000489
							PRMT7	54496	NM_001290018
							SLC24A5	283652	NM_205850
							ZDHHC9	51114	NM_016032
							TXNDC15	79770	NM_024715
							DCLK1	9201	NM_001195416
							GYS2	2998	NM_021957
							TMEM59	9528	NM_004872
							TCEAL8	90843	NM_153333
							VMP1	81671	NM_030938
							MASP2	10747	NM_006610
							HIF1A	3091	NM_001243084
							NXPE1	120400	NM_152315
							FOXA2	3170	NM_153675
							RALB	5899	NM_002881
							ZNF99	7652	NM_001080409
							ZBTB32	27033	NM_014383
							ADD3	120	NM_019903
							AMHR2	269	NM_001164691
							CPT1C	126129	NM_152359
							LMNTD1	160492	NM_001145729
							C11orf16	56673	NM_020643
							MC1R	4157	NM_002386
							CCDC68	80323	NM_025214
							MTRNR2L6	100463482	NM_001190487
							PYM1	84305	NM_001143853
							DRAM2	128338	NM_178454
							PTH1R	5745	NM_000316
							CLRN1	7401	NM_052995
							KRTAP6-2	337967	NM_181604
							SLC2A13	114134	NM_052885
							SOWAHB	345079	NM_001029870
							AP4S1	11154	NM_001254729
							AXL	558	NM_021913
							LOC100129924	100129924	NM_001242750
							TRMT1L	81627	NM_001202423
							TRIP12	9320	NM_001284214
							MYO18A	399687	NM_078471
							ABAT	18	NM_001127448
							CTCFL	140690	NM_001269051
							APITD1-CORT	100526739	NM_198544
							SERTAD3	29946	NM_203344
							PTPRZ1	5803	NM_001206838
							ETV1	2115	NM_004956
							SPATA17	128153	NM_138796
							PDE1A	5136	NM_001003683
							PDE6B	5158	NM_001145292
							INIP	58493	NM_021218
							UFC1	51506	NM_016406
							GGTLC2	91227	NM_199127
							C8orf76	84933	NM_032847
							LRIG2	9860	NM_014813
							CCDC158	339965	NM_001042784
							ELAVL4	1996	NM_001144776
							NOSTRIN	115677	NM_001039724
							ZC3HC1	51530	NM_016478
							FCER2	2208	NM_001207019
							KRTAP10-10	353333	NM_181688
							CALML6	163688	NM_138705
							B3GALNT1	8706	NM_003781
							ZNF80	7634	NM_007136
							SLC30A10	55532	NM_018713
							LMX1A	4009	NM_001174069
							RIBC2	26150	NM_015653
							COQ7	10229	NM_016138
							BDNF	627	NM_001143805
							GMEB2	26205	NM_012384
							CASP5	838	NM_004347
							SPC24	147841	NM_182513
							PTHLH	5744	NM_002820
							FOCAD	54914	NM_017794
							SUPT5H	6829	NM_001130825
							NEDD4L	23327	NM_001144964
							ICA1L	130026	NM_138468
							CLEC4A	50856	NM_016184
							GPER1	2852	NM_001505
							CEP131	22994	NM_014984
							SYT9	143425	NM_175733
							OR8H3	390152	NM_001005201
							RGS12	6002	NM_198227
							SLAMF1	6504	NM_003037
							NLRP8	126205	NM_176811
							OR2A2	442361	NM_001005480
							SPG21	51324	NM_001127889
							CCNH	902	NM_001239
							DPP8	54878	NM_197960
							PAFAH1B2	5049	NM_001184748
							ARMC6	93436	NM_033415
							SLC30A7	148867	NM_133496
							OR2AP1	121129	NM_001258285
							DCP1A	55802	NM_001290204
							SPANXD	64648	NM_145665
							RAB3IL1	5866	NM_013401
							KIAA0226L	80183	NM_001286766
							PLA1A	51365	NM_015900
							NFYA	4800	NM_021705
							OARD1	221443	NM_145063
							CDCA8	55143	NM_018101
							POLR2B	5431	NM_000938
							PIK3R5	23533	NM_014308
							C11orf44	283171	NM_001271983
							ZNF705G	100131980	NM_001164457
							MRPS16	51021	NM_016065
							MXRA8	54587	NM_001282583
							SCEL	8796	NM_144777
							ZNF614	80110	NM_025040
							C11orf91	100131378	NM_001166692
							OR4C6	219432	NM_001004704
							PRR25	388199	NM_001013638
							CCDC102B	79839	NM_001093729
							SRPX	8406	NM_001170751
							PGM2L1	283209	NM_173582
							MKRN2	23609	NM_014160
							RP1	6101	NM_006269
							SDPR	8436	NM_004657
							NCALD	83988	NM_001040630
							WNT5A	7474	NM_003392
							VDR	7421	NM_001017535
							GTF3C3	9330	NM_012086
							RGPD5	84220	NM_032260
							RHOH	399	NM_001278368
							BORCS6	54785	NM_017622
							PPP2R4	5524	NM_021131
							TTC23L	153657	NM_144725
							C5orf22	55322	NM_018356
							C6orf226	441150	NM_001008739
							ARMC4	55130	NM_001290020
							MAGEA9	4108	NM_005365
							CFC1	55997	NM_032545
							RIMS1	22999	NM_001168411
							CSF1R	1436	NM_001288705
							OR5R1	219479	NM_001004744
							EPHX1	2052	NM_001136018
							MTBP	27085	NM_022045
							SNTG1	54212	NM_001287813
							MCHR2	84539	NM_032503
							REEP4	80346	NM_025232
							HIST1H1D	3007	NM_005320
							NUAK2	81788	NM_030952
							GIT2	9815	NM_057170
							ZBTB20	26137	NM_001164345
							ACSL1	2180	NM_001286710
							ACACA	31	NM_198839
							NME6	10201	NM_005793
							GPR142	350383	NM_181790
							TCF15	6939	NM_004609
							AEN	64782	NM_022767
							ZNF226	7769	NM_001032372
							STAU2	27067	NM_001164384
							MRPL21	219927	NM_181515
							DEFB119	245932	NM_153289
							DEDD	9191	NM_001039711
							PPP1R12A	4659	NM_001143885
							PALMD	54873	NM_017734
							MLC1	23209	NM_139202
							IQUB	154865	NM_001282855
							KRTAP9-3	83900	NM_031962
							CACNA2D4	93589	NM_172364
							FAM71F2	346653	NM_001290254
							WRAP53	55135	NM_001143991
							SUSD4	55061	NM_017982
							RPF2	84154	NM_001289111
							ANXA8	653145	NM_001271703
							GP2	2813	NM_001502
							CCDC47	57003	NM_020198
							C6orf1	221491	NM_001287397
							TAS2R16	50833	NM_016945
							PLEKHA1	59338	NM_001195608
							PNLIPRP2	5408	NM_005396
							KRTAP8-1	337879	NM_175857
							USP17L2	377630	NM_201402
							IL1RN	3557	NM_173841
							FAM13A	10144	NM_014883
							CDH18	1016	NM_001167667
							FAM234A	83986	NM_032039
							THOC2	57187	NM_001081550
							TLE2	7089	NM_001144761
							AOX1	316	NM_001159
							MORN4	118812	NM_001098831
							ZNF224	7767	NM_013398
							FOXP4	116113	NM_001012427
							POLE3	54107	NM_017443
							IRF5	3663	NM_032643
							ASS1	445	NM_000050
							PPP1R9A	55607	NM_001166160
							MARCHF6	10299	NM_001270661
							CSNK2B	1460	NM_001282385
							CNTN3	5067	NM_020872
							KLRC3	3823	NM_002261
							RPGR	6103	NM_000328
							OR13C2	392376	NM_001004481
							PNPLA6	10908	NM_006702
							ITIH2	3698	NM_002216
							LRFN3	79414	NM_024509
							MRPL22	29093	NM_014180
							KRTAP4-7	100132476	NM_033061
							FAM169B	283777	NM_182562
							CPA3	1359	NM_001870
							FRMD1	79981	NM_024919
							POU2F3	25833	NM_014352
							COQ4	51117	NM_016035
							CLEC6A	93978	NM_001007033
							TM4SF18	116441	NM_138786
							AIPL1	23746	NM_001285401
							CXCR5	643	NM_001716
							CCDC77	84318	NM_001130146
							CHRAC1	54108	NM_017444
							LAPTM4B	55353	NM_018407
							GNAI3	2773	NM_006496
							EXOC8	149371	NM_175876
							CORIN	10699	NM_001278585
							TICRR	90381	NM_152259
							GABBR2	9568	NM_005458
							ODF1	4956	NM_024410
							MAT2B	27430	NM_013283
							FKBP7	51661	NM_001135212
							SND1	27044	NM_014390
							SCN5A	6331	NM_001099405
							HNRNPUL2	221092	NM_001079559
							CDH17	1015	NM_004063
							MYO1A	4640	NM_001256041
							SNX10	29887	NM_001199838
							ATP6V1E2	90423	NM_080653
							SCRN1	9805	NM_001145513
							OR2G2	81470	NM_001001915
							GPR88	54112	NM_022049
							TOPBP1	11073	NM_007027
							F11	2160	NM_000128
							FPR2	2358	NM_001005738
							KDM8	79831	NM_024773
							ABCA10	10349	NM_080282
							TP53TG3C	653550	NM_001205259
							KCNMB3	27094	NM_171828
							TNFSF11	8600	NM_003701
							INTS10	55174	NM_018142
							RGS4	5999	NM_001113381
							RPL7A	6130	NM_000972
							ZNF561	93134	NM_152289
							NRDC	4898	NM_001101662
							UBXN2B	137886	NM_001077619
							CREM	1390	NM_183012
							ACSS1	84532	NM_001252676
							WDR4	10785	NM_001260475
							JPH2	57158	NM_020433
							LARS2	23395	NM_015340
							C11orf57	55216	NM_001082969
							RCBTB1	55213	NM_018191
							ABI2	10152	NM_001282927
							TMEM208	29100	NM_014187
							PASD1	139135	NM_173493
							LILRA3	11026	NM_001172654
							CRELD2	79174	NM_001135101
							CHD7	55636	NM_017780
							ANKRD42	338699	NM_182603
							CENPE	1062	NM_001813
							SERF2	10169	NM_001018108
							MAGED2	10916	NM_014599
							COLQ	8292	NM_005677
							NBL1	4681	NM_005380
							SERTM1	400120	NM_203451
							FGL2	10875	NM_006682
							TUT1	64852	NM_022830
							PMFBP1	83449	NM_001160213
							OR11G2	390439	NM_001005503
							SH3D19	152503	NM_001009555
							OR6C74	254783	NM_001005490
							TMEM139	135932	NM_001282876
							NLGN2	57555	NM_020795
							DAZAP2	9802	NM_001136269
							HTR2B	3357	NM_000867
							AIM2	9447	NM_004833
							ALDH16A1	126133	NM_001145396
							OR6S1	341799	NM_001001968
							GGNBP2	79893	NM_024835
							RUFY3	22902	NM_001037442
							IFNL2	282616	NM_172138
							NICN1	84276	NM_032316
							CHCHD2	51142	NM_016139
							PRKCD	5580	NM_006254
							ERLIN2	11160	NM_001003790
							RNF39	80352	NM_025236
							UEVLD	55293	NM_001261385
							ZC2HC1C	79696	NM_024643
							GNRH1	2796	NM_001083111
							ITGAV	3685	NM_001145000
							PCDHGA2	56113	NM_018915
							NR3C1	2908	NM_001018074
							AMPD3	272	NM_001172430
							NBL1	4681	NM_001204086
							RHBDL1	9028	NM_001278720
							LILRB1	10859	NM_006669
							DZIP3	9666	NM_014648
							MRPL34	64981	NM_023937
							BLOC1S2	282991	NM_001001342
							FGFR2	2263	NM_001144915
							SLC2A9	56606	NM_020041
							FGGY	55277	NM_001244714
							FOXQ1	94234	NM_033260
							SMIM19	114926	NM_001135676
							LRRC29	26231	NM_001004055
							PLAC9	219348	NM_001012973
							FAM228B	375190	NM_001291328
							UCP3	7352	NM_003356
							C14orf142	84520	NM_032490
							EDC4	23644	NM_014329
							NABP1	64859	NM_001254736
							NBPF4	148545	NM_001143989
							NRDC	4898	NM_001242361
							NFKBIL1	4795	NM_001144962
							RUSC1-AS1	284618	NM_001039517
							ING4	51147	NM_001127584
							MYBBP1A	10514	NM_001105538
							NUDT13	25961	NM_001283014
							TRPM3	80036	NM_206948
							PPM1A	5494	NM_177952
							FER1L5	90342	NM_001113382
							SUPT7L	9913	NM_001282731
							FBXL13	222235	NM_001287150
							ZNF213	7760	NM_004220
							ZNF529	57711	NM_020951
							TNNT2	7139	NM_000364
							OR5H14	403273	NM_001005514
							IL23R	149233	NM_144701
							CDADC1	81602	NM_001193478
							VMA21	203547	NM_001017980
							ARHGAP20	57569	NM_020809
							RPRML	388394	NM_203400
							TBCA	6902	NM_004607
							TPI1	7167	NM_001159287
							TLE4	7091	NM_007005
							DPYS	1807	NM_001385
							CCDC25	55246	NM_018246
							PALB2	79728	NM_024675
							FSCN3	29999	NM_020369
							HTRA4	203100	NM_153692
							MIER1	57708	NM_001146112
							CFAP74	85452	NM_001080484
							COL6A2	1292	NM_001849
							ITGB6	3694	NM_001282354
							ASPRV1	151516	NM_152792
							IGFLR1	79713	NM_024660
							RBAK	57786	NM_021163
							CADPS	8618	NM_003716
							ASAH1	427	NM_177924

## Sheet: AntiviralGeneSetComparison
Comparison of ANTIVIRAL host factors identified in this study with ANTIVIRAL genes identified in the indicated studies. A value of "0" denotes that the host factor was NOT identified in the respective paper and a value of "1" denotes the opposite (it was identified as a hit).
SharonAntiviralGenes		ANTIVIRAL genes from previous studies
FDR<0.01 && log(FC)>0.4
GeneSymbol	entrezID	brass2009	shapira2009	tripathi2015	heaton2017
DDX6	1656	0	0	0	0
TSC2	7249	0	0	0	0
CARM1	10498	0	0	0	0
RFX7	64864	0	0	0	0
C19orf43	79002	0	0	0	0
TSC1	7248	0	0	0	0
DNTTIP1	116092	0	0	0	0
ZC3HC1	51530	0	0	0	1
NR2C2AP	126382	0	0	0	0
NPRL3	8131	0	0	0	0
NXF1	10482	0	0	0	0
ARMC5	79798	0	0	0	0
YTHDF2	51441	0	0	0	1
SMG9	56006	0	0	0	0
EDC4	23644	0	0	0	1
SRSF11	9295	0	0	0	0
NUP98	4928	0	0	0	0
GTPBP1	9567	0	0	1	0
DCP2	167227	0	0	0	0
NUPL2	11097	0	0	0	0
TMEM209	84928	0	0	0	0
GNB1L	54584	0	0	0	0
DPH3P1	100132911	0	0	0	0
SETD1A	9739	0	0	1	0
RPRD1B	58490	0	0	0	0
NXT1	29107	0	0	0	0
MYO10	4651	0	0	0	0
NDST1	3340	0	0	0	0
EIF3L	51386	0	0	0	0
ENY2	56943	0	0	0	0
NPRL2	10641	0	0	0	0
STK11	6794	0	0	0	0
MOCS3	27304	0	0	0	1
ZC3H10	84872	0	0	0	0
ANKRD49	54851	0	0	0	0
CSNK2A1	1457	0	0	0	0
ZNF131	7690	0	0	0	0
KTI12	112970	0	0	0	0
FADD	8772	0	0	0	0
GLE1	2733	0	0	0	0
CNOT6	57472	0	0	0	0
RBM10	8241	0	0	0	0
AMD1	262	0	0	0	0
KHSRP	8570	0	0	1	0
NUP50	10762	0	0	0	0
UPF2	26019	0	0	0	0
RTEL1	51750	0	0	0	0
ZFR	51663	0	0	0	0
CAAP1	79886	0	0	0	0
LCMT1	51451	0	0	0	0
LMNB2	84823	0	0	0	0
EIF3K	27335	0	0	0	0
NRF1	4899	0	0	0	0
C20orf62	140834	0	0	0	0
MAPRE1	22919	0	0	0	0
SEMA6B	10501	0	0	0	0
EIF3H	8667	0	0	0	0
SSU72	29101	0	0	0	0
ZNF304	57343	0	0	0	0
FOXD4L3	286380	0	0	0	0
OR5D14	219436	0	0	0	0
SNRNP40	9410	0	0	0	0
NAA20	51126	0	0	0	0
RAN	5901	0	0	0	0
Counts		0	0	3	4	7
Fold-enrichment		0	0	1.93299	1.05042

## Sheet: ProviralGeneHitsByPaper
Proviral gene hits by paper.
brass2009		shapira2009		karlas2010		tripathi2015
GeneSymbol	entrezID	GeneSymbol	entrezID	GeneSymbol	entrezID	GeneSymbol	entrezID
ABCD1	215	ACP2	53	AHCYL1	10768	RND3	390
AHCY	191	ACSL4	2182	AKTIP	64400	AVPR1B	553
AMOTL1	154810	ACTN2	88	AP2M1	1173	CHRNE	1145
ANGPTL3	27329	ADAM8	101	APBB1IP	54518	COX6A2	1339
AQR	9716	ADAMTS1	9510	ARD1A	8260	PHC2	1912
ARCN1	372	ADCY7	113	ARTN	9048	GPR3	2827
ATP5F1	515	AHNAK2	113146	ATCAY	85300	ROR1	4919
ATP6AP1	537	ALG6	29929	ATP1A2	477	STK19	8859
ATP6V0B	533	AMHR2	269	ATP2C1	27032	EIF1AY	9086
ATP6V0E2	155066	APOA5	116519	ATP6AP1	537	PEX16	9409
ATP6V1G1	9550	ARMCX5	64860	ATP6AP2	10159	SARM1	23098
B4GALT2	8704	ATF2	1386	ATP6V0C	527	ETHE1	23474
BACE1	23621	ATF4	468	ATP6V0D1	9114	KIAA1549L	25758
BIRC4	331	BHLHB2	8553	ATP6V1A	523	RPP25	54913
C16orf24	65990	BUB3	9184	ATP6V1B2	526	PLEKHG6	55200
C19orf29	58509	C14orf109	26175	B2M	567	SMPD4	55627
CADM2	253559	C21orf33	8209	BAIAP3	8938	TRIM49	57093
CALCOCO2	10241	CACNA1A	773	BARHL2	343472	ARID1B	57492
CCDC74A	90557	CALCOCO2	10241	BZRAP1	9256	C11ORF63	79864
CCDC74B	91409	CAMK2G	818	C14orf172	115708	PRPF38A	84950
CHMP2B	25978	CCL3	6348	C21orf7	56911	SAPCD2	89958
CLK3	1198	CCNL1	57018	C3orf31	132001	TPGS1	91978
CLN5	1203	CCRN4L	25819	CCNB3	85417	MEX3A	92312
CNTN5	53942	CFLAR	8837	CD48	962	LINC00310	114036
COPA	1314	CHAC1	79094	CD58	965	DNHD1	144132
COPB1	1315	CISH	1154	CD81	975	SAMD3	154075
COPB2	9276	CLEC2B	9976	CDKN1B	1027	TBATA	219793
COPG	22820	CLIC4	25932	CEL	1056	ENDOV	284131
COPS6	10980	CLU	1191	CHST5	23563	RPS26P40	338611
COPZ1	22818	COL1A1	1277	CLIC4	25932	LOC389332	389332
CPLX1	10815	COPA	1314	CLK1	1195	RPL7P23	648000
CRADD	8738	COPZ2	51226	CLSTN3	9746	RPS27AP5	100271374
CRNKL1	51340	CPSF4	10898	CNNM1	26507	IK	3550
CXorf59	286464	CSF2	1437	COPA	1314	NME3	4832
CYB5R4	51167	CSNK1A1	1452	COPB1	1315	RBM3	5935
DCLRE1B	64858	CUTC	51076	COPB2	9276	SEMG1	6406
DHX8	1659	CXCL9	4283	COPG	22820	PRPF4B	8899
DKFZp434N035	84222	CYLD	1540	CRAMP1L	57585	NACAD	23148
DMD	1756	CYP2J2	1573	CRYAA	1409	INO80C	125476
DSC3	1825	DAAM1	23002	CXCR6	10663	BUB1B	701
DYNC1I1	1780	DGKD	8527	CYP17A1	1586	POLR2A	5430
EFTUD2	9343	DLX2	1746	CYP2U1	113612	RPL8	6132
EIF2S1	1965	DUSP5	1847	DBT	1629	RPL30	6156
EPRS	2058	EIF2AK3	9451	DCLK2	166614	RPL34	6164
ESAM	90952	EIF2S2	8894	DHRS2	10202	RPS24	6229
EVC2	132884	ELK1	2002	DLG2	1740	RPS28	6234
FAM38A	9780	EP300	2033	DMAP1	55929	RPS29	6235
FCGR2A	2212	EPHA4	2043	DTX3	196403	UBA52	7311
FLJ25416	220042	FADS2	9415	DUSP27	92235	WEE1	7465
FUS	2521	FAM35A	54537	EEF1A1	1915	EIF3F	8665
GDPD5	81544	FASN	2194	EIF3A	8661	RPL36	25873
GINS2	51659	FBXW2	26190	EIF3C	8663	CDK1	983
GJA3	2700	FGFR2	2263	EIF3G	8666	RAPGEF1	2889
GSK3A	2931	FKBP5	2289	EIF4A3	9775	RPL10	6134
HNRPU	3192	GMEB1	10691	ENGASE	64772	RPL18A	6142
HRK	8739	GOLGA3	2802	EPHB6	2051	RPL35A	6165
INMT	11185	GPD2	2820	FAU	2197	RPS3	6188
IQSEC1	9922	GPR56	9289	FBXW10	10517	RPS9	6203
KIAA1604	57703	GRB2	2885	FCHO2	115548	TAP2	6891
LOC163233	163233	HEATR1	55127	FERMT3	83706	PKMYT1	9088
LOC51149	51149	HECTD3	79654	FLJ11235	54508	NCOR1	9611
LRP1B	53353	HLA-A	3105	GCLC	2729	SLU7	10569
LY6G6C	80740	HLA-G	3135	GNRH2	2797	SIN3A	25942
MFAP1	4236	HMGA2	8091	GPR146	115330	ACTN2	88
MGC2452	84730	ICAM1	3383	GRIN2C	2905	ADAM8	101
MGC33212	255758	IFIT2	3433	HARBI1	9776	ADORA3	140
MLKL	197259	IFIT5	24138	HIST1H2BN	8341	ADSL	158
MPG	4350	IFNGR2	3460	HPGD	3248	AGER	177
MPZL1	9019	IGFBP6	3489	HSF4	3299	ABCD1	215
MTFR1	9650	IL15RA	3601	HSPD1	3329	AQP4	361
MYOCD	93649	IL1F10	84639	IL17RA	23765	AXL	558
NDUFB8	4714	IL24	11009	IL1A	3552	BTC	685
NHP2L1	4809	IL31RA	133396	IRF2	3660	BYSL	705
NOS3	4846	IL33	90865	ISG15	9636	C4BPA	722
NOSTRIN	115677	INCA1	388324	ITLN1	55600	CAPNS1	826
NUP107	57122	ING1	3621	JUN	3725	CAPN6	827
NUP98	4928	ING3	54556	KATNB1	10300	CAPZA1	829
NUPL1	9818	IRAK1	3654	KCNJ12	3768	CAPZB	832
NUTF2	10204	IRF1	3659	KIAA0664	23277	SERPINH1	871
NXF1	10482	IRF2	3660	KIAA1267	284058	CD48	962
PCDHGA1	56114	IRF6	3664	KIF11	3832	CD58	965
PCGF6	84108	IRF8	3394	KPNB1	3837	CEL	1056
PDLIM3	27295	ITPKB	3707	LARP1	23367	LYST	1130
PGD	5226	IVNS1ABP	10625	LHX3	8022	CLU	1191
PIP	5304	JUNB	3726	LINGO1	84894	CLK3	1198
PLCH2	9651	KBTBD4	55709	LONP1	9361	CLPTM1	1209
PPAN	56342	KIAA0226	9711	LPPR4	9890	COL13A1	1305
PRPF31	26121	KIAA0406	9675	MAN2B1	4125	KLF6	1316
PRPF8	10594	KIAA0947	23379	MATN3	4148	COX5B	1329
PRRT1	80863	KIAA1609	57707	MED6	10001	COX7A2P2	1348
PRSS8	5652	KIF2C	11004	MORG1	84292	CRHR1	1394
RAB5A	5868	KLF6	1316	MYC	4609	CSRP1	1465
RAB7L1	8934	KRAS	3845	MYOD1	4654	CTSG	1511
RBM14	10432	LAMA5	3911	NEK8	284086	CTSW	1521
SAMM50	25813	LEPR	3953	NEK9	91754	CYC1	1537
SART1	9092	LGALS3BP	3959	NTHL1	4913	CYLD	1540
SCYL3	57147	LIN37	55957	NUP205	23165	CYP2J2	1573
SELI	85465	LMNA	4000	NUP98	4928	CYP17A1	1586
SF3B1	23451	LPIN1	23175	NXF1	10482	DAPK3	1613
SF3B2	10992	LSR	51599	OPN1SW	611	DHCR7	1717
SF3B3	23450	LZTS2	84445	PCDH18	54510	DLAT	1737
SFXN2	118980	MAGEA11	4110	PHF2	5253	DLG2	1740
SLC1A3	6507	MAP2K3	5606	PIK3R5	23533	DLX2	1746
SLC2A2	6514	MAP3K7IP1	10454	PIN1	5300	DMD	1756
SLC35A1	10559	MAPK11	5600	PLAU	5328	DYNC1I1	1780
SLC41A3	54946	MAPK13	5603	PLD2	5338	TRDMT1	1787
SLU7	10569	MFAP1	4236	PLK3	1263	DR1	1810
SNRPB	6628	MICAL2	9645	POLR2H	5437	DSC3	1825
SNRPD2	6633	MTHFD2	10797	POLR2L	5441	DSP	1832
SNRPD3	6634	MTSS1	9788	PPP1R14D	54866	DUSP5	1847
SRP54	6729	NAG	51594	PRPF8	10594	EMP1	2012
STAC3	246329	NBN	4683	PRPS1	5631	ERCC4	2072
STARD5	80765	NEU1	4758	PRSS27	83886	ETFA	2108
SULT1C4	27233	NF1	4763	PSENEN	55851	F13A1	2162
TGS1	96764	NFE2L1	4779	PSMA1	5682	ACSL4	2182
THRSP	7069	NFIL3	4783	PSMD14	10213	FCGR2A	2212
TPRX1	284355	NFKB1	4790	PSMD2	5708	FLT3	2322
TRIM28	10155	NFKBIA	4792	PTPRN	5798	FMO2	2327
UBE2A	7319	NFKBIE	4794	RAB6B	51560	FMO3	2328
UBL5	59286	NLRP10	338322	RACGAP1	29127	AFF2	2334
WDR18	57418	NLRP14	338323	RBM42	79171	FOLH1	2346
YTHDC1	91746	NR4A1	3164	RETN	56729	FPGS	2356
ZNF132	7691	NXF1	10482	RFFL	117584	FPR1	2357
ZNF154	7710	OAS1	4938	RNF150	57484	FSHB	2488
ZNF16	7564	OASL	8638	RPL35	11224	GABBR1	2550
ZNF224	7767	OSMR	9180	RPS10	6204	GAK	2580
ZNF432	9668	PCF11	51585	RPS14	6208	GAS2	2620
ZNF473	25888	PCK2	5106	RPS16	6217	GC	2638
ZNF552	79818	PCYOX1	51449	RPS27A	6233	GDF10	2662
		PDGFA	5154	RPS5	6193	GDI2	2665
		PELI1	57162	RUNX1	861	GJA3	2700
		PGD	5226	SAFB	6294	GJA8	2703
		PHF20	51230	SELPLG	6404	GPD2	2820
		PHF3	23469	SF3A1	10291	XCR1	2829
		PIK3C2A	5286	SF3B1	23451	GPX5	2880
		PIK3CD	5293	SF3B14	51639	GRIN2C	2905
		PIK3R2	5296	SFTPB	6439	HAGH	3029
		PIK3R3	8503	SIGMAR1	10280	NCKAP1L	3071
		PLA2G2F	64600	SLC22A6	9356	HMGN2	3151
		PLCD3	113026	SMU1	55234	NR4A1	3164
		POLD3	10714	SNRP70	6625	HPGD	3248
		POLR3B	55703	SNRPF	6636	HSF4	3299
		PRAF2	11230	SNW1	22938	HTR7	3363
		PRKCA	5578	SNX6	58533	IFNGR2	3460
		PRKY	5616	SNX9	51429	IGFBP6	3489
		PSCD2	9266	SON	6651	IGLL1	3543
		PSMB9	5698	SRRM2	23524	IGSF1	3547
		PTPN11	5781	STAB1	23166	IL15RA	3601
		PTPRU	10076	SULF2	55959	IMPA2	3613
		RAB40B	10966	SUPT6H	6830	ING1	3621
		RAPGEF2	9693	TBL3	10607	INPP4A	3631
		RASGRP2	10235	TCF3	6929	IPP	3652
		RBBP6	5930	TFE3	7030	ITPKB	3707
		RBCK1	10616	TNFRSF18	8784	KCND3	3752
		RFTN1	23180	TNK2	10188	KCNMA1	3778
		RIOK3	8780	TRERF1	55809	KRT6B	3854
		RNASE4	6038	TRIM14	9830	LAMA5	3911
		RNASEL	6041	TRIM21	6737	LASP1	3927
		RNF103	7844	TRIM60	166655	LGALS3	3958
		RP3-377H14.5	285830	TSSK6	83983	LPO	4025
		RPL13A	23521	TXNL4A	10907	LSP1	4046
		RPL31	6160	UBAC2	337867	LTK	4058
		RPS6KA4	8986	VNN2	8875	CAPRIN1	4076
		RPS6KA5	9252	WNT9A	7483	MAGEA11	4110
		RSRC2	65117	XAB2	56949	MAN2B1	4125
		RTP4	64108	XPNPEP1	7511	MATN3	4148
		RXRG	6258	XPO1	7514	MCM5	4174
		SAV1	60485	ZBTB2	57621	ADAM11	4185
		SCPEP1	59342			CXCL9	4283
		SDC4	6385			MUC1	4582
		SHC1	6464			MYL6	4637
		SKIP	51763			MYO1E	4643
		SLC1A3	6507			NACA	4666
		SMAD7	4092			NEK3	4752
		SNUPN	10073			NFIA	4774
		SORL1	6653			NFIL3	4783
		SPRY1	10252			NMBR	4829
		STARD5	80765			CNOT3	4849
		STK38	11329			NPY1R	4886
		SUPT6H	6830			ROR2	4920
		SVIL	6840			NTSR1	4923
		SYK	6850			OAS1	4938
		SYNJ1	8867			PAK3	5063
		TAOK3	51347			CNTN3	5067
		TBC1D10B	26000			PAPPA	5069
		TBCD	6904			PCCB	5096
		tcag7.1314	54103			PCK2	5106
		TCEAL1	9338			PDK3	5165
		TCF20	6942			PHB	5245
		TFAP2A	7020			SERPINA1	5265
		TFAP2C	7022			PIP	5304
		TGFBR1	7046			PKD1	5310
		TLK1	9874			PLD2	5338
		TLR10	81793			PPM1B	5495
		TMEM186	25880			PPP6C	5537
		TNFAIP8	25816			PRKY	5616
		TNFRSF10D	8793			PRM1	5619
		TNFRSF6B	8771			PRPSAP1	5635
		TNIP3	79931			PYY	5697
		TRIM22	10346			PTAFR	5724
		TRIM25	7706			PTGER2	5732
		TRIM26	7726			PTPN13	5783
		TRIM27	5987			PTPRJ	5795
		UBC	7316			PTS	5805
		ULBP1	80329			PEX19	5824
		UMPS	7372			RCN1	5954
		USP46	64854			PRPH2	5961
		WASF1	8936			RLN1	6013
		WASF3	10810			RNASE4	6038
		WDFY3	23001			MRPL12	6182
		WDR37	22884			RXRG	6258
		WNT5A	7474			S100A1	6271
		XBP1	7494			S100A4	6275
		ZCCHC8	55596			SCN3A	6328
		ZFYVE26	23503			SCN8A	6334
		ZIC1	7545			CCL13	6357
		ZKSCAN1	7586			SDC4	6385
		ZMAT4	79698			SFTPB	6439
		ZMIZ1	57178			SGCA	6442
		ZNF217	7764			SGTA	6449
		ZNF512B	57473			SIAH2	6478
						ST8SIA1	6489
						SIPA1	6494
						SLC2A2	6514
						SLC16A1	6566
						SLC20A1	6574
						SMARCD3	6604
						SMARCE1	6605
						FSCN1	6624
						SNTB2	6645
						SORL1	6653
						UAP1	6675
						SRD5A1	6715
						SRP54	6729
						STX3	6809
						TAF4B	6875
						TARBP1	6894
						CNTN2	6900
						TCF3	6929
						TCF7	6932
						TCF20	6942
						TEAD3	7005
						TFAP2C	7022
						TFE3	7030
						TK2	7084
						TPD52	7163
						TPI1	7167
						TPM4	7171
						TPT1	7178
						TUBA4A	7277
						TUBB2A	7280
						UGT2B15	7366
						UNG	7374
						VIM	7431
						WNT5A	7474
						WNT9A	7483
						WT1	7490
						XPNPEP1	7511
						ZIC1	7545
						ZNF16	7564
						ZKSCAN1	7586
						ZNF132	7691
						TRIM25	7706
						ZNF154	7710
						TRIM26	7726
						ZNF217	7764
						ZNF224	7767
						RNF103	7844
						LHX3	8022
						HMGA2	8091
						CDK2AP1	8099
						C21ORF33	8209
						LZTR1	8216
						EOMES	8320
						FZD6	8323
						HIST1H2AB	8335
						HIST1H2BG	8339
						HIST1H2BN	8341
						ATRN	8455
						IFITM1	8519
						DGKD	8527
						API5	8539
						BHLHE40	8553
						CDK10	8558
						EIF4G3	8672
						STX10	8677
						EED	8726
						HRK	8739
						TNFRSF18	8784
						TNFRSF10D	8793
						SYNGAP1	8831
						TMEM11	8834
						VNN2	8875
						RAB29	8934
						WASF1	8936
						BAIAP3	8938
						PLOD3	8985
						MPZL1	9019
						ARTN	9048
						PRC1	9055
						USP8	9101
						DCLK1	9201
						VAPB	9217
						RAB11B	9230
						DLG5	9231
						GPR56	9289
						TCEAL1	9338
						SLC22A6	9356
						FADS2	9415
						ITM2B	9445
						HAND2	9464
						SLC4A7	9497
						ADAMTS2	9509
						ADAMTS1	9510
						BAG3	9531
						AATK	9625
						MICAL2	9645
						MTFR1	9650
						PLCH2	9651
						SAFB2	9667
						SDC3	9672
						N4BP1	9683
						CLINT1	9685
						RAPGEF2	9693
						KIAA0226	9711
						USP34	9736
						CLSTN3	9746
						PCDHA9	9752
						ZSCAN12	9753
						ATG13	9776
						PIEZO1	9780
						MTSS1	9788
						PTDSS1	9791
						SPOCK2	9806
						TRIM14	9830
						TLK1	9874
						LPPR4	9890
						OXSR1	9943
						USP15	9958
						CLEC2B	9976
						CHAF1A	10036
						GJC1	10052
						PTPRU	10076
						PPIF	10105
						ABI2	10152
						FARP1	10160
						DHRS2	10202
						TRIM13	10206
						MRPS31	10240
						SPRY1	10252
						MAEA	10296
						KATNB1	10300
						TRIM22	10346
						BASP1	10409
						IFITM3	10410
						RBM14	10432
						TOMM40	10452
						MERTK	10461
						CLEC10A	10462
						FBXW10	10517
						ANP32B	10541
						SLC35A1	10559
						ERN2	10595
						USP16	10600
						TBL3	10607
						MYL12A	10627
						CXCR6	10663
						GMEB1	10691
						NFAT5	10725
						NEK6	10783
						SLC17A3	10786
						MTHFD2	10797
						WASF3	10810
						CPLX1	10815
						CPSF4	10898
						RUNDC3A	10900
						BRD8	10902
						SRSF8	10929
						PRDX3	10935
						MLLT11	10962
						ACOT2	10965
						RAB40B	10966
						CKAP4	10970
						KIF2C	11004
						RPP14	11102
						INMT	11185
						AKAP13	11214
						PRAF2	11230
						RNF24	11237
						ECD	11319
						TMC6	11322
						PHB2	11331
						CASC3	22794
						XRN2	22803
						RNF44	22838
						CHSY1	22856
						WDR37	22884
						DHX30	22907
						WDFY3	23001
						DAAM1	23002
						RRP1B	23076
						TBC1D2B	23102
						STAB1	23166
						METAP1	23173
						ZCCHC14	23174
						LPIN1	23175
						RFTN1	23180
						DNAJC9	23234
						COBL	23242
						MAN2B2	23324
						USP22	23326
						ICE1	23379
						NUDCD3	23386
						SIRT3	23410
						ABCB10	23456
						GCAT	23464
						PHF3	23469
						ZFYVE26	23503
						MMD	23531
						OR52A1	23538
						CDK20	23552
						CHST5	23563
						NTSR2	23620
						RABGAP1	23637
						PLD3	23646
						SDF2L1	23753
						FKBP8	23770
						IFIT5	24138
						SAMM50	25813
						TNFAIP8	25816
						CCRN4L	25819
						HECTD1	25831
						TMEM186	25880
						ZNF473	25888
						RNF19A	25897
						SAMHD1	25939
						CHMP2B	25978
						TBC1D10B	26000
						UBXN7	26043
						GIGYF2	26058
						TMEM251	26175
						FBXW2	26190
						CNNM1	26507
						OR2W1	26692
						SND1	27044
						B3GAT1	27087
						SULT1C4	27233
						CHMP2A	27243
						PDLIM3	27295
						STK39	27347
						MRPS28	28957
						COA3	28958
						TMEM14A	28978
						C16ORF72	29035
						ZCCHC4	29063
						CNIH4	29097
						SAP30BP	29115
						ALG6	29929
						NRBP1	29959
						FSCN3	29999
						ST6GALNAC6	30815
						CRNN	49860
						MINK1	50488
						MYEF2	50804
						TAS2R16	50833
						TAS2R10	50839
						ST8SIA3	51046
						TXNDC11	51061
						CUTC	51076
						SDF4	51150
						CYB5R4	51167
						NAGPA	51172
						2020-03-02	51257
						MAPKAPK5-AS1	51275
						PCDH12	51294
						FAM53C	51307
						PLA1A	51365
						AIG1	51390
						TRPV2	51393
						SNX9	51429
						PCYOX1	51449
						GULP1	51454
						PTPLAD1	51495
						OSER1	51526
						VTA1	51534
						NBAS	51594
						LSR	51599
						C14ORF166	51637
						MRPS23	51649
						DNAJB11	51726
						IL17D	53342
						FXYD6	53826
						CNTN5	53942
						GSAP	54103
						DPM3	54344
						KCTD5	54442
						C11ORF71	54494
						ADAMTSL4	54507
						EPB41L4A-AS2	54508
						PCDH18	54510
						PUS7	54517
						APBB1IP	54518
						FAM35A	54537
						ING3	54556
						PPP1R12C	54776
						NSUN2	54888
						SLC41A3	54946
						C1ORF56	54964
						C2ORF42	54980
						C1ORF159	54991
						TESC	54997
						USP47	55031
						ARHGEF10L	55160
						PANK4	55229
						LARP6	55323
						SAGE1	55511
						MAML3	55534
						NAGK	55577
						MED29	55588
						ITLN1	55600
						SLC48A1	55652
						LUC7L	55692
						POLR3B	55703
						KBTBD4	55709
						DNAJC11	55735
						FAM63A	55793
						TRERF1	55809
						USE1	55850
						ZC3H15	55854
						PBK	55872
						LIN37	55957
						SULF2	55959
						PCDHGA1	56114
						PCDHB12	56124
						STK31	56164
						IL36G	56300
						ANKRD7	56311
						PPAN	56342
						KCNK12	56660
						RETN	56729
						MAP3K7CL	56911
						PAK6	56924
						NCLN	56926
						ADCK3	56997
						CCNL1	57018
						RARS2	57038
						AGTRAP	57085
						ADCK1	57143
						SMIM8	57150
						BIRC6	57448
						ZNF512B	57473
						PLEKHH1	57475
						RNF150	57484
						NLGN4X	57502
						INTS2	57508
						HACE1	57531
						MIB1	57534
						TXNDC16	57544
						TAOK1	57551
						ARRDC3	57561
						FAM135A	57579
						CRAMP1L	57585
						SHROOM3	57619
						ZBTB2	57621
						USP37	57695
						DDX55	57696
						TLDC1	57707
						SLC7A14	57709
						NCOA5	57727
						ZNF71	58491
						MID1IP1	58526
						RRAGD	58528
						SNX6	58533
						SCPEP1	59342
						AVPI1	60370
						CDH26	60437
						SAV1	60485
						APOBEC3G	60489
						C2ORF43	60526
						SMOC1	64093
						RTP4	64108
						NCAPG	64151
						ARHGEF28	64283
						RAB17	64284
						AKTIP	64400
						DCLRE1C	64421
						INF2	64423
						PLA2G2F	64600
						VPS16	64601
						ENGASE	64772
						USP46	64854
						DCLRE1B	64858
						ARMCX5	64860
						RSRC2	65117
						NADK	65220
						WNK2	65268
						FAM173A	65990
						AHNAK	79026
						NOC4L	79050
						CHAC1	79094
						RBM42	79171
						RSG1	79363
						EPS8L3	79574
						CCNJL	79616
						ROGDI	79641
						HECTD3	79654
						ZMAT4	79698
						LRRK1	79705
						KCTD17	79734
						ZNF552	79818
						CBLL1	79872
						LPCAT1	79888
						TNIP3	79931
						DOCK5	80005
						PGAP1	80055
						ZFP2	80108
						SIKE1	80143
						PQLC1	80148
						CXORF21	80231
						ZSCAN16	80345
						ZNF436	80818
						PRRT1	80863
						TXNDC5	81567
						GPR101	83550
						C11ORF68	83638
						TRAPPC9	83696
						FERMT3	83706
						PRSS27	83886
						GSG2	83903
						TSSK6	83983
						MAGT1	84061
						PCGF6	84108
						LOXL4	84171
						TMEM164	84187
						POMK	84197
						CCDC135	84229
						ZNF397	84307
						ZNF414	84330
						LZTS2	84445
						LCOR	84458
						IL1F10	84639
						LINGO1	84894
						FAM73B	84895
						TMTC4	84899
						ATCAY	85300
						CABS1	85438
						HPS4	89781
						WDR34	89891
						CCDC120	90060
						CCDC74A	90557
						FAM104B	90736
						IL33	90865
						ESAM	90952
						ZNF251	90987
						KIFC2	90990
						CCDC74B	91409
						NEK9	91754
						GLYATL1	92292
						TIFA	92610
						BPIFB1	92747
						ARMC6	93436
						FBXO44	93611
						ACRC	93953
						ACTR8	93973
						FOXQ1	94234
						LIMS3	96626
						PLCD3	113026
						AHNAK2	113146
						CMTM1	113540
						CYP2U1	113612
						DTX2	113878
						PALM2	114299
						CSMD3	114788
						OSBPL6	114880
						GPRASP2	114928
						PTPMT1	114971
						GPR146	115330
						FCHO2	115548
						NOSTRIN	115677
						ALPK2	115701
						TRMT61A	115708
						APOA5	116519
						MRGPRF	116535
						RFFL	117584
						GPR62	118442
						SFXN2	118980
						OR52M1	119772
						SPACA7	122258
						C14ORF28	122525
						CANT1	124583
						KIF19	124602
						OR10H4	126541
						LRRC39	127495
						UBXN10	127733
						TAMM41	132001
						EVC2	132884
						IL31RA	133396
						GPR151	134391
						C6ORF57	135154
						ABHD16B	140701
						PABPC5	140886
						E2F7	144455
						C15ORF65	145788
						CCDC42	146849
						TRIM16L	147166
						DSG4	147409
						PDIK1L	149420
						C22ORF15	150248
						TRMT44	152992
						C5ORF38	153571
						AMOTL1	154810
						TMEM213	155006
						RBM33	155435
						C9ORF66	157983
						LMNTD1	160492
						ADAL	161823
						CNST	163882
						TRIM60	166655
						GLIS3	169792
						COX7B2	170712
						DTX3	196403
						MLKL	197259
						KRTCAP2	200185
						TET3	200424
						SPNS3	201305
						FBXO15	201456
						CDY2B	203611
						C2ORF69	205327
						WAC-AS1	220906
						C6ORF136	221545
						STAC3	246329
						SPESP1	246777
						PRR14L	253143
						BRWD3	254065
						ANKK1	255239
						ZNF549	256051
						SYCE2	256126
						OR51F1	256892
						TAS2R40	259286
						FUOM	282969
						SPRYD4	283377
						KSR2	283455
						LINC00324	284029
						CDRT4	284040
						NEK8	284086
						RPL36AP49	284230
						LOC284269	284269
						TPRX1	284355
						KLK9	284366
						RPL10P16	284393
						LINC00303	284573
						CYP4V2	285440
						HLA-F-AS1	285830
						CHDC2	286464
						TRIM59	286827
						UBAC2	337867
						NLRP10	338322
						NLRP14	338323
						C1ORF110	339512
						MROH2A	339766
						UNCX	340260
						BARHL2	343472
						CD200R1L	344807
						KIF24	347240
						ZNF530	348327
						TICAM2	353376
						CCDC178	374864
						ENTPD8	377841
						TPTEP1	387590
						RPSAP12	387867
						C1QTNF9B	387911
						INCA1	388324
						YPEL2	388403
						AATK-AS1	388428
						EFCAB8	388795
						C1QL3	389941
						OR4M2	390538
						OR2M2	391194
						LINC00200	399706
						FLJ44313	400658
						NF1P8	401007
						FAM166A	401565
						OR51T1	401665
						YY2	404281
						TNFSF12-TNFSF13	407977
						LHX8	431707
						THAP7-AS1	439931
						HNRNPA1P16	440396
						RNASEK	440400
						MAP1LC3C	440738
						LOC441239	441239
						OR4M1	441670
						RPS27AP16	643358
						ZNF862	643641
						LOC653712	653712
						LOC729324	729324
						LOC730974	730974
						RPLP1P4	100129028
						ZNF37BP	100129482
						ZNF737	100129842
						TTC34	100287898
						C11ORF72	100505621
						LOC102724699	102724699
						ARCN1	372
						ATP6V1A	523
						ATP6V1B2	526
						ATP6V0C	527
						ATP6V0B	533
						ATP6AP1	537
						CAD	790
						CD81	975
						CLK1	1195
						PLK3	1263
						COPA	1314
						COPB1	1315
						DHX8	1659
						EGFR	1956
						BPTF	2186
						FGFR2	2263
						FUS	2521
						HRAS	3265
						HSPD1	3329
						IFIT2	3433
						IRF2	3660
						ITGA3	3675
						JUN	3725
						KPNB1	3837
						LGALS3BP	3959
						MDM2	4193
						MFAP1	4236
						MPG	4350
						NHP2L1	4809
						NUP98	4928
						PGD	5226
						PHF2	5253
						PRKACA	5566
						MAPK13	5603
						MAP2K3	5606
						PSMA1	5682
						PSMD1	5707
						PSMD2	5708
						PTPRN	5798
						RAB5A	5868
						RPS10	6204
						RPS14	6208
						RPS16	6217
						SELPLG	6404
						SLC1A3	6507
						SNRNP70	6625
						SNRPA1	6627
						SNRPB	6628
						SNRPD3	6634
						TRIM21	6737
						SUPT6H	6830
						TTN	7273
						XPO1	7514
						NUP214	8021
						EIF3A	8661
						RIOK3	8780
						CFLAR	8837
						ATP6V0D1	9114
						OSMR	9180
						BUB3	9184
						BZRAP1	9256
						COPB2	9276
						EFTUD2	9343
						CLOCK	9575
						TTI1	9675
						EIF4A3	9775
						NUPL1	9818
						MED6	10001
						TRIM28	10155
						ATP6AP2	10159
						TNK2	10188
						PSMD14	10213
						CALCOCO2	10241
						SIGMAR1	10280
						SF3A1	10291
						NXF1	10482
						PRPF8	10594
						RBCK1	10616
						IVNS1ABP	10625
						POLD3	10714
						PLK4	10733
						SF3B2	10992
						STK38	11329
						COPG1	22820
						SNW1	22938
						NUP205	23165
						TBC1D1	23216
						CLUH	23277
						SF3B3	23450
						SF3B1	23451
						DAPK2	23604
						IL17RA	23765
						CLIC4	25932
						RACGAP1	29127
						PPP1R14D	54866
						C17ORF85	55421
						PSENEN	55851
						WDR18	57418
						STARD5	80765
						DCLK2	166614
						TUBB	203068
						KCNJ8	3764
						FURIN	5045
						PLK1	5347
						MAPK8	5599
						RRM1	6240
						PAICS	10606
						BMP10	27302
						CETN2	1069
						CHRM1	1128
						ADAM2	2515
						HPX	3263
						ITGA2	3673
						SMAD9	4093
						MARK1	4139
						ATP8	4509
						NPR1	4881
						PPARA	5465
						PRKCB	5579
						PRKCQ	5588
						PRL	5617
						SLC1A7	6512
						AURKA	6790
						TBX5	6910
						UBE2H	7328
						TP63	8626
						GMPS	8833
						NDE1	54820
						CASC5	57082
						GNG8	94235
						SLC25A5	292
						APOA1	335
						ATP5F1	515
						OPN1SW	611
						CACNA1A	773
						CSNK1A1	1452
						FAU	2197
						GNRH2	2797
						KIF11	3832
						PLAU	5328
						PRSS8	5652
						RNASEL	6041
						RPL3	6122
						RPL11	6135
						RPS25	6230
						RPS27A	6233
						SFPQ	6421
						SON	6651
						CDKL5	6792
						SYK	6850
						NAA10	8260
						RAD54L	8438
						EIF3D	8664
						EIF3I	8668
						BUD31	8896
						SART1	9092
						PCSK7	9159
						ATP6V1G1	9550
						TUBB3	10381
						AHCYL1	10768
						RPL35	11224
						COPZ1	22818
						HUNK	30811
						PIK3R4	30849
						SF3B6	51639
						GINS2	51659
						LRP1B	53353
						PRPF40A	55660
						DMAP1	55929
						UBL5	59286
						P2RY12	64805
						LY6G6C	80740
						GDPD5	81544
						KIAA1751	85452
						G6PC3	92579
						TGS1	96764
						SLC36A2	153201
						PRSS35	167681
						PTRF	284119
						SLC6A19	340024
						AKT1	207
						ATF1	466
						ATP5O	539
						B2M	567
						BMPR1B	658
						BRCA1	672
						BUB1	699
						CDK4	1019
						CDKN1A	1026
						CLTC	1213
						CREB1	1385
						ATF2	1386
						CSF2	1437
						CTNNB1	1499
						DARS	1615
						DDX3X	1654
						DHX15	1665
						EEF1A1	1915
						EEF1G	1937
						EEF2	1938
						EIF2S1	1965
						EIF4A2	1974
						EIF4B	1975
						MARK2	2011
						EP300	2033
						EPRS	2058
						GRB2	2885
						GSK3B	2932
						HLA-A	3105
						HLA-B	3106
						HLA-G	3135
						HNRNPA2B1	3181
						HNRNPK	3190
						HSPA1B	3304
						HSP90AA1	3320
						HSP90AB1	3326
						IARS	3376
						IRF8	3394
						RBPJ	3516
						ILF3	3609
						IRF1	3659
						JAK1	3716
						JAK2	3717
						KARS	3735
						TNPO1	3842
						IPO5	3843
						MAD2L1	4085
						MARS	4141
						MYC	4609
						HNRNPM	4670
						NFKB1	4790
						NFKBIA	4792
						NFKBIE	4794
						NTRK1	4914
						PDGFRA	5156
						PIK3R2	5296
						POLR2H	5437
						POLR2L	5441
						PRKAR1A	5573
						MAPK1	5594
						MAPK9	5601
						MAP2K5	5607
						PSMA4	5685
						PSMA5	5686
						PSMB2	5690
						PSMB6	5694
						PSMB9	5698
						PSMC1	5700
						PSMC3	5702
						PSMC4	5704
						PSMC6	5706
						PSMD3	5709
						PSMD4	5710
						PSMD7	5713
						PSMD8	5714
						PSMD11	5717
						PSMD12	5718
						PSMD13	5719
						PSME1	5720
						PSME2	5721
						PTPN11	5781
						RING1	6015
						RPL15	6138
						RPL17	6139
						RPL26	6154
						RPL27A	6157
						RPL31	6160
						RPLP2	6181
						RPS2	6187
						RPS4X	6191
						RPS5	6193
						RPS12	6206
						RPS15	6209
						RPS17	6218
						RPS20	6224
						SRSF2	6427
						TRA2B	6434
						SHC1	6464
						SNRPA	6626
						SNRPC	6631
						SNRPD2	6633
						SNRPF	6636
						SNRPG	6637
						SSRP1	6749
						TGFBR1	7046
						TSC1	7248
						YWHAE	7531
						YWHAH	7533
						YWHAZ	7534
						SF1	7536
						DDX39B	7919
						AIMP2	7965
						SF3A2	8175
						EIF3B	8662
						EIF3C	8663
						EIF3G	8666
						SRSF9	8683
						SQSTM1	8878
						EIF2S2	8894
						RABEP1	9135
						EEF1E1	9521
						NUP93	9688
						PSMD6	9861
						RBM5	10181
						SF3B4	10262
						TAB1	10454
						SYNCRIP	10492
						CHERP	10523
						IGF2BP1	10642
						TXNL4A	10907
						CBX3	11335
						U2AF2	11338
						PUF60	22827
						SNRNP200	23020
						NUP160	23279
						RPL13A	23521
						SRRM2	23524
						PRPF31	26121
						COPZ2	51226
						CRNKL1	51340
						UBR5	51366
						PCF11	51585
						SRRT	51593
						INPP5K	51763
						ZCCHC8	55596
						NUP107	57122
						THOC2	57187
						CENPK	64105
						CENPH	64946
						THOC6	79228
						NUP85	79902
						SF3B5	83443
						WDR83	84292
						PHF5A	84844
						NUP43	348995
						MRPL49	740
						CIRBP	1153
						AP2M1	1173
						DYRK1A	1859
						GOLGA3	2802
						GRK5	2869
						GRK6	2870
						GPS1	2873
						PDIA3	2923
						NDUFA8	4702
						NDUFA10	4705
						NDUFB3	4709
						NDUFB8	4714
						NDUFS8	4728
						NME2	4831
						PIN1	5300
						POLA1	5422
						POLE2	5427
						PPM1G	5496
						PTMA	5757
						PTPRM	5797
						RBBP6	5930
						RCVRN	5957
						TRIM27	5987
						SAFB	6294
						SRPK2	6733
						VCP	7415
						USP9X	8239
						KHSRP	8570
						DDX3Y	8653
						DDX21	9188
						MAP4K4	9448
						FXR2	9513
						AQR	9716
						LRPPRC	10128
						GNB2L1	10399
						TRIM16	10626
						CD3EAP	10849
						COPS6	10980
						IMMT	10989
						CNOT1	23019
						UBR4	23352
						LARP1	23367
						SIK3	23387
						NELFB	25920
						MRPS18B	28973
						HIPK2	28996
						CFAP20	29105
						TBK1	29110
						COPS7A	50813
						PHF20	51230
						NELFCD	51497
						SMU1	55234
						POLE4	56655
						XAB2	56949
						GOPC	57120
						CWC22	57703
						CACTIN	58509
						C19ORF43	79002
						ITCH	83737
						YTHDC1	91746
						DPPA2	151871
						KANSL1	284058
						ACP2	53
						ACTC1	70
						ACVR1B	91
						ACVR2A	92
						ADCY7	113
						ADRA1B	147
						ADRBK2	157
						AP2A2	161
						AHCY	191
						ALDOA	226
						AMHR2	269
						ANPEP	290
						XIAP	331
						APP	351
						ARAF	369
						ATF4	468
						ATP1A2	477
						ATP6V0A1	535
						BAD	572
						BCL3	602
						CAMK2B	816
						CAMK2G	818
						RUNX1	861
						CDKN1B	1027
						CEBPG	1054
						CFL1	1072
						CHEK1	1111
						CISH	1154
						AP2S1	1175
						CLN5	1203
						CLNS1A	1207
						COL1A1	1277
						COL2A1	1280
						CRYAA	1409
						CSE1L	1434
						CSNK1G2	1455
						CTBP1	1487
						CTSD	1509
						DBT	1629
						DIO1	1733
						DNMT1	1786
						DUSP3	1845
						EEF1A2	1917
						EIF2B1	1967
						ELK1	2002
						ENG	2022
						EPHA4	2043
						EPHA7	2045
						EPHB2	2048
						EPHB4	2050
						EPHB6	2051
						FASN	2194
						FGFR1	2260
						FGFR4	2264
						FKBP5	2289
						FLT4	2324
						FNTB	2342
						FRK	2444
						MTOR	2475
						G6PD	2539
						GAPDH	2597
						GCLC	2729
						GSK3A	2931
						GSR	2936
						MSH6	2956
						HIST1H1B	3009
						NRG1	3084
						HSPA2	3306
						HSPA8	3312
						HSPA9	3313
						HSPB1	3315
						HTR2A	3356
						ICAM1	3383
						CYR61	3491
						IL1A	3552
						IL5RA	3568
						IL9R	3581
						IL10	3586
						IL17A	3605
						IRAK1	3654
						IRF6	3664
						ITGA2B	3674
						ITGAM	3684
						ITGAX	3687
						EIF6	3692
						ITPR3	3710
						JUNB	3726
						KCNJ3	3760
						KCNJ11	3767
						KCNJ12	3768
						KCNJ16	3773
						KRAS	3845
						KRT14	3861
						LEPR	3953
						LIMK1	3984
						LMNA	4000
						SMAD7	4092
						MAP1B	4131
						MEN1	4221
						MAP3K11	4296
						MX1	4599
						MX2	4600
						MYH10	4628
						MYOD1	4654
						NBN	4683
						NEU1	4758
						NF1	4763
						NFE2L1	4779
						NONO	4841
						NOS3	4846
						NTHL1	4913
						NTRK2	4915
						PAK2	5062
						PDGFA	5154
						PIK3C2A	5286
						PIK3C3	5289
						PIK3CD	5293
						PPA1	5464
						PPIB	5479
						PRKCA	5578
						PRKCD	5580
						PRKCI	5584
						MAPK11	5600
						MAPK10	5602
						MAP2K2	5605
						EIF2AK2	5610
						PRPS1	5631
						RAD23A	5886
						RAN	5901
						ROCK1	6093
						RPN1	6184
						RPS6KA2	6196
						SCNN1G	6340
						CCL3	6348
						SGK1	6446
						SLC7A4	6545
						SMPD2	6610
						SUMO2	6613
						SP100	6672
						STX5	6811
						SVIL	6840
						TBCD	6904
						TCF7L2	6934
						TFAP2A	7020
						THRSP	7069
						TXK	7294
						UBC	7316
						UBE2A	7319
						SUMO1	7341
						UMPS	7372
						VEGFB	7423
						XBP1	7494
						MAP3K12	7786
						RAB7A	7879
						TFPI2	7980
						TAF15	8148
						RBM10	8241
						HIST3H3	8290
						CDC42BPA	8476
						PIK3R3	8503
						CAMK1	8536
						OASL	8638
						B4GALT2	8704
						GBF1	8729
						CRADD	8738
						TNFSF13	8741
						TNFSF9	8744
						TNFRSF6B	8771
						TRIM24	8805
						SYNJ1	8867
						RPS6KA4	8986
						DYRK1B	9149
						RPS6KA5	9252
						CYTH2	9266
						LONP1	9361
						EIF2AK3	9451
						ATG5	9474
						CDC42BPB	9578
						ISG15	9636
						IKBKE	9641
						IQSEC1	9922
						NUP153	9972
						SAE1	10055
						DNM1L	10059
						SNUPN	10073
						HIPK3	10114
						NUTF2	10204
						RASGRP2	10235
						APC2	10297
						ARFGEF2	10564
						HEXIM1	10614
						IGF2BP2	10644
						CCT8	10694
						MALT1	10892
						GCN1L1	10985
						IL24	11009
						RIPK3	11035
						CIT	11113
						IRAK3	11213
						XPOT	11260
						SMG1	23049
						SIN3B	23309
						NCAPD3	23310
						PIP5K1C	23396
						ICMT	23463
						PIK3R5	23533
						TNPO3	23534
						BACE1	23621
						SH3BP4	23677
						FBXO8	26269
						ATP2C1	27032
						CACNG4	27092
						TNRC6A	27327
						ANGPTL3	27329
						SENP1	29843
						ANAPC2	29882
						IL22	50616
						GEMIN4	50628
						TAOK3	51347
						PRKAG2	51422
						RAB6B	51560
						GON4L	54856
						HEATR1	55127
						LRRC59	55379
						AGK	55750
						CAND1	55832
						NXF3	56000
						UBQLN4	56893
						SCYL3	57147
						PELI1	57162
						ZMIZ1	57178
						ULBP1	80329
						TLR10	81793
						CCNB3	85417
						DUSP27	92235
						MYOCD	93649
						TOP1MT	116447
						COMTD1	118881
						ATP6V0E2	155066
						HIPK1	204851
						POLR2J2	246721
						DUPD1	338599
						SUMO4	387082
						CCDC88C	440193

## Sheet: ProviralGeneSetComparison
Comparison of ANTIVIRAL host factors identified in this study with PROVIRAL genes identified in the indicated studies. A value of "0" denotes that the host factor was NOT identified in the respective paper and a value of "1" denotes the opposite (it was identified as a hit).
SharonAntiviralGenes		PROVIRAL genes from previous studies
FDR<0.01 && log(FC)>0.4
GeneSymbol	entrezID	brass2009	shapira2009	karlas2010	tripathi2015
DDX6	1656	0	0	0	0
TSC2	7249	0	0	0	0
CARM1	10498	0	0	0	0
RFX7	64864	0	0	0	0
C19orf43	79002	0	0	0	1
TSC1	7248	0	0	0	1
DNTTIP1	116092	0	0	0	0
ZC3HC1	51530	0	0	0	0
NR2C2AP	126382	0	0	0	0
NPRL3	8131	0	0	0	0
NXF1	10482	1	1	1	1
ARMC5	79798	0	0	0	0
YTHDF2	51441	0	0	0	0
SMG9	56006	0	0	0	0
EDC4	23644	0	0	0	0
SRSF11	9295	0	0	0	0
NUP98	4928	1	0	1	1
GTPBP1	9567	0	0	0	0
DCP2	167227	0	0	0	0
NUPL2	11097	0	0	0	0
TMEM209	84928	0	0	0	0
GNB1L	54584	0	0	0	0
DPH3P1	100132911	0	0	0	0
SETD1A	9739	0	0	0	0
RPRD1B	58490	0	0	0	0
NXT1	29107	0	0	0	0
MYO10	4651	0	0	0	0
NDST1	3340	0	0	0	0
EIF3L	51386	0	0	0	0
ENY2	56943	0	0	0	0
NPRL2	10641	0	0	0	0
STK11	6794	0	0	0	0
MOCS3	27304	0	0	0	0
ZC3H10	84872	0	0	0	0
ANKRD49	54851	0	0	0	0
CSNK2A1	1457	0	0	0	0
ZNF131	7690	0	0	0	0
KTI12	112970	0	0	0	0
FADD	8772	0	0	0	0
GLE1	2733	0	0	0	0
CNOT6	57472	0	0	0	0
RBM10	8241	0	0	0	1
AMD1	262	0	0	0	0
KHSRP	8570	0	0	0	1
NUP50	10762	0	0	0	0
UPF2	26019	0	0	0	0
RTEL1	51750	0	0	0	0
ZFR	51663	0	0	0	0
CAAP1	79886	0	0	0	0
LCMT1	51451	0	0	0	0
LMNB2	84823	0	0	0	0
EIF3K	27335	0	0	0	0
NRF1	4899	0	0	0	0
C20orf62	140834	0	0	0	0
MAPRE1	22919	0	0	0	0
SEMA6B	10501	0	0	0	0
EIF3H	8667	0	0	0	0
SSU72	29101	0	0	0	0
ZNF304	57343	0	0	0	0
FOXD4L3	286380	0	0	0	0
OR5D14	219436	0	0	0	0
SNRNP40	9410	0	0	0	0
NAA20	51126	0	0	0	0
RAN	5901	0	0	0	1
Counts		2	1	2	7	12
Fold-enrichment		4.84496	1.41403	3.72024	1.51384
