# Supplementary material for: A pooled genome-wide screening strategy to identify and rank influenza host restriction factors in cell-based vaccine production platforms
Source: Sci Rep. 2020 Jul 22;10:12166. doi: 10.1038/s41598-020-68934-y (PMC7376217; doi:10.1038/s41598-020-68934-y)
Supplement: Supplementary file 6 — Supplementary information S6. [file 41598_2020_68934_MOESM6_ESM.xlsx]

## Sheet: Title
A pooled genome-wide screening strategy to identify and rank influenza host restriction factors in
cell-based vaccine production platforms
David M. Sharon, Sean Nesdoly, Hsin J. Yang, Jean-François Gélinas, Yu Xia, Sven Ansorge, Amine A.
Kamen*
Supplemental S6 Metascape GO analysis
This file contains a summary of the results of the Metascape gene ontology (GO) analysis, organized either a) by gene (annotation) or b) by enriched GO term.

## Sheet: Annotation
Input ID	Gene ID	Type	Tax ID	Homologene Gene ID	Homologene Gene Tax ID	Gene Symbol	Description	Biological Process (GO)	Kinase Class (UniProt)	Protein Function (Protein Atlas)	Subcellular Location (Protein Atlas)	Drug (DrugBank)	Canonical Pathways_x000D_	Hallmark Gene Sets_x000D_	GO:0071426 ribonucleoprotein complex expo	GO:0034655 nucleobase-containing compound	CORUM:559 Decapping complex	GO:0032007 negative regulation of TOR sig	GO:0002183 cytoplasmic translational init	GO:0002098 tRNA wobble uridine modificati	GO:0016973 poly(A)+ mRNA export from nucl	GO:0046128 purine ribonucleoside metaboli	GO:0006397 mRNA processing	hsa03015 mRNA surveillance pathway	R-HSA-3700989 Transcriptional Regulation by	GO:0051129 negative regulation of cellula	GO:0006479 protein methylation	GO:0031124 mRNA 3'-end processing	GO:0045665 negative regulation of neuron	GO:2001234 negative regulation of apoptot	GO:0000184 nuclear-transcribed mRNA catab	CORUM:351 Spliceosome
DDX6	1656	symbol	H. sapiens	1656	H. sapiens	DDX6	DEAD-box helicase 6	GO:0019074 viral RNA genome packaging;GO:0019072 viral genome packaging;GO:0043928 exonucleolytic nuclear-transcribed mRNA catabolic process involved in deadenylation-dependent decay		Enzymes/ENZYME proteins/Hydrolases	Cytoplasmic bodies(Supported)Cytosol(Approved)	D-tartaric acid (Rna helicase activity)			1	1	1	0	1	0	0	0	0	0	0	0	0	0	1	0	0	0
NUP98	4928	symbol	H. sapiens	4928	H. sapiens	NUP98	nucleoporin 98	GO:0006409 tRNA export from nucleus;GO:0006110 regulation of glycolytic process;GO:0071431 tRNA-containing ribonucleoprotein complex export from nucleus			Nucleoplasm(Supported)Vesicles(Uncertain)			(M5901)HALLMARK G2M CHECKPOINT	1	1	0	0	0	0	0	0	1	0	0	0	0	0	0	0	0	0
CARM1	10498	symbol	H. sapiens	10498	H. sapiens	CARM1	coactivator associated arginine methyltransferase 1	GO:0003420 regulation of growth plate cartilage chondrocyte proliferation;GO:0006977 DNA damage response, signal transduction by p53 class mediator resulting in cell cycle arrest;GO:0003419 growth plate cartilage chondrocyte proliferation		Enzymes/ENZYME proteins/Transferases	Nucleoplasm(Enhanced)		(M151)PID AR TF PATHWAY; (M58)PID AR PATHWAY; (M145)PID P53 DOWNSTREAM PATHWAY		0	0	0	0	0	0	0	0	0	0	1	1	1	0	1	0	0	0
TSC2	7249	symbol	H. sapiens	7249	H. sapiens	TSC2	TSC complex subunit 2	GO:1901525 negative regulation of mitophagy;GO:1903147 negative regulation of autophagy of mitochondrion;GO:0046627 negative regulation of insulin receptor signaling pathway			Cytosol(Enhanced)		(M199)PID P38 MK2 PATHWAY; (M87)PID LKB1 PATHWAY; (M254)PID MYC REPRESS PATHWAY	(M5923)HALLMARK PI3K AKT MTOR SIGNALING; (M5909)HALLMARK MYOGENESIS	1	0	0	1	0	0	0	0	0	0	1	1	0	0	0	0	0	0
NXT1	29107	symbol	H. sapiens	29107	H. sapiens	NXT1	nuclear transport factor 2 like export factor 1	GO:0006406 mRNA export from nucleus;GO:0071427 mRNA-containing ribonucleoprotein complex export from nucleus;GO:0071426 ribonucleoprotein complex export from nucleus			Cytosol;Nucleoplasm(Supported)		(M1529)SA G1 AND S PHASES	(M5907)HALLMARK ESTROGEN RESPONSE LATE; (M5906)HALLMARK ESTROGEN RESPONSE EARLY	1	0	0	0	0	0	0	0	0	1	0	0	0	0	0	0	0	0
NUPL2	11097	gene_synonym	H. sapiens	11097	H. sapiens	NUP42	nucleoporin 42	GO:0006409 tRNA export from nucleus;GO:0006110 regulation of glycolytic process;GO:0071431 tRNA-containing ribonucleoprotein complex export from nucleus		Transporters/Transporter channels and pores	Nucleus(Enhanced)				1	1	0	0	0	0	0	0	0	0	0	0	0	0	0	0	0	0
YTHDF2	51441	symbol	H. sapiens	51441	H. sapiens	YTHDF2	YTH N6-methyladenosine RNA binding protein 2	GO:1903538 regulation of meiotic cell cycle process involved in oocyte maturation;GO:1903679 positive regulation of cap-independent translational initiation;GO:1903537 meiotic cell cycle process involved in oocyte maturation			Cytosol(Enhanced)Cytoplasmic bodies(Supported)				0	1	0	1	1	0	0	0	0	0	1	0	0	0	0	0	0	0
SMG9	56006	symbol	H. sapiens	56006	H. sapiens	SMG9	SMG9 nonsense mediated mRNA decay factor	GO:0000184 nuclear-transcribed mRNA catabolic process, nonsense-mediated decay;GO:0000956 nuclear-transcribed mRNA catabolic process;GO:0006402 mRNA catabolic process			Cytosol;Mitochondria(Approved)				1	1	1	0	0	0	0	0	0	0	0	0	0	0	0	0	1	0
DCP2	167227	symbol	H. sapiens	167227	H. sapiens	DCP2	decapping mRNA 2	GO:1904872 regulation of telomerase RNA localization to Cajal body;GO:0032211 negative regulation of telomere maintenance via telomerase;GO:0000290 deadenylation-dependent decapping of nuclear-transcribed mRNA		Enzymes/ENZYME proteins/Hydrolases	Cell Junctions;Cytoplasmic bodies;Nucleoplasm(Approved)			(M5922)HALLMARK UNFOLDED PROTEIN RESPONSE	1	1	1	0	0	0	0	0	0	0	0	1	0	0	0	0	1	0
EIF3L	51386	symbol	H. sapiens	51386	H. sapiens	EIF3L	eukaryotic translation initiation factor 3 subunit L	GO:0075525 viral translational termination-reinitiation;GO:0019081 viral translation;GO:0001732 formation of cytoplasmic translation initiation complex			Nucleoli;Nucleus(Approved)				1	0	0	0	1	0	0	0	0	0	0	0	0	0	0	0	0	0
AMD1	262	symbol	H. sapiens	262	H. sapiens	AMD1	adenosylmethionine decarboxylase 1	GO:0006557 S-adenosylmethioninamine biosynthetic process;GO:0006597 spermine biosynthetic process;GO:0046499 S-adenosylmethioninamine metabolic process		Enzymes/ENZYME proteins/Lyases	Nucleoplasm(Approved)	S-Adenosylmethionine (Putrescine binding);Putrescine (Putrescine binding);Tris (Putrescine binding);5'-{[4-(aminooxy)butyl](methyl)amino}-5'-deoxy-8-ethenyladenosine (Putrescine binding)		(M5941)HALLMARK UV RESPONSE UP; (M5901)HALLMARK G2M CHECKPOINT	1	0	0	0	0	0	0	1	0	0	0	0	0	0	0	0	0	0
ARMC5	79798	symbol	H. sapiens	79798	H. sapiens	ARMC5	armadillo repeat containing 5				Cytosol;Focal adhesion sites;Nucleoplasm(Approved)				0	0	0	0	0	0	0	0	0	0	0	0	0	0	0	0	0	0
ZNF131	7690	symbol	H. sapiens	7690	H. sapiens	ZNF131	zinc finger protein 131	GO:0000122 negative regulation of transcription by RNA polymerase II;GO:0045944 positive regulation of transcription by RNA polymerase II;GO:0045892 negative regulation of transcription, DNA-templated		Transcription factors/Zinc-coordinating DNA-binding domains	Nucleoplasm(Enhanced)Intermediate filaments(Supported)				1	0	0	0	0	0	0	0	0	0	0	0	0	0	0	0	0	0
TSC1	7248	symbol	H. sapiens	7248	H. sapiens	TSC1	TSC complex subunit 1	GO:0006407 rRNA export from nucleus;GO:0043379 memory T cell differentiation;GO:0051894 positive regulation of focal adhesion assembly			Cytosol(Enhanced)		(M87)PID LKB1 PATHWAY; (M295)SIG PIP3 SIGNALING IN CARDIAC MYOCTES; (M121)PID MTOR 4PATHWAY	(M5893)HALLMARK MITOTIC SPINDLE; (M5915)HALLMARK APICAL JUNCTION	1	0	0	1	1	0	0	0	0	0	1	1	0	0	1	0	0	0
SSU72	29101	symbol	H. sapiens	29101	H. sapiens	SSU72	SSU72 homolog, RNA polymerase II CTD phosphatase	GO:0070940 dephosphorylation of RNA polymerase II C-terminal domain;GO:0006369 termination of RNA polymerase II transcription;GO:0006378 mRNA polyadenylation		Enzymes/ENZYME proteins/Hydrolases	Cytosol;Nucleoplasm(Approved)				0	0	0	0	0	0	0	0	1	1	0	0	0	1	0	0	0	0
NR2C2AP	126382	symbol	H. sapiens	126382	H. sapiens	NR2C2AP	nuclear receptor 2C2 associated protein	GO:0006367 transcription initiation from RNA polymerase II promoter;GO:0006352 DNA-templated transcription, initiation;GO:0006366 transcription by RNA polymerase II			Nucleoplasm(Enhanced)				0	0	0	0	0	0	0	0	0	0	0	0	0	0	0	0	0	0
GLE1	2733	symbol	H. sapiens	2733	H. sapiens	GLE1	GLE1 RNA export mediator	GO:0016973 poly(A)+ mRNA export from nucleus;GO:0006449 regulation of translational termination;GO:0006406 mRNA export from nucleus		Transporters/{Primary Active Transporters,Transporter channels and pores}	Nuclear membrane(Supported)Nucleoli(Approved)				1	0	0	0	1	0	1	0	0	0	0	0	0	0	0	0	0	0
NUP50	10762	symbol	H. sapiens	10762	H. sapiens	NUP50	nucleoporin 50	GO:0006409 tRNA export from nucleus;GO:0006110 regulation of glycolytic process;GO:0071431 tRNA-containing ribonucleoprotein complex export from nucleus		Transporters/Transporter channels and pores	Nuclear membrane;Nucleoplasm(Enhanced)			(M5901)HALLMARK G2M CHECKPOINT	1	1	0	1	0	0	0	0	0	0	0	0	0	0	0	0	0	0
RBM10	8241	symbol	H. sapiens	8241	H. sapiens	RBM10	RNA binding motif protein 10	GO:0070935 3'-UTR-mediated mRNA stabilization;GO:0034393 positive regulation of smooth muscle cell apoptotic process;GO:0048025 negative regulation of mRNA splicing, via spliceosome			Nuclear speckles(Enhanced)				0	1	0	1	0	0	0	0	1	0	0	0	0	0	0	0	0	0
FOXD4L3	286380	symbol	H. sapiens	286380	H. sapiens	FOXD4L3	forkhead box D4 like 3	GO:0006357 regulation of transcription by RNA polymerase II;GO:0006366 transcription by RNA polymerase II;GO:0006355 regulation of transcription, DNA-templated		Transcription factors/Helix-turn-helix domains	Nucleus(Approved)				0	0	0	0	0	0	0	0	0	0	0	0	0	0	0	0	0	0
TMEM209	84928	symbol	H. sapiens	84928	H. sapiens	TMEM209	transmembrane protein 209				Nuclear membrane;Nuclear speckles;Vesicles(Approved)				0	0	0	0	0	0	0	0	0	0	0	0	0	0	0	0	0	0
SETD1A	9739	symbol	H. sapiens	9739	H. sapiens	SETD1A	SET domain containing 1A, histone lysine methyltransferase	GO:1902036 regulation of hematopoietic stem cell differentiation;GO:0045652 regulation of megakaryocyte differentiation;GO:0051568 histone H3-K4 methylation		Enzymes/ENZYME proteins/Transferases	Nuclear speckles(Supported)				1	0	0	0	0	0	0	0	0	0	0	1	1	0	0	0	0	0
NPRL2	10641	symbol	H. sapiens	10641	H. sapiens	NPRL2	NPR2 like, GATOR1 complex subunit	GO:2000785 regulation of autophagosome assembly;GO:0006995 cellular response to nitrogen starvation;GO:0034198 cellular response to amino acid starvation			Cytosol(Supported)				0	0	0	1	0	0	0	0	0	0	0	0	0	0	0	0	0	0
GNB1L	54584	symbol	H. sapiens	54584	H. sapiens	GNB1L	G protein subunit beta 1 like	GO:0035176 social behavior;GO:0051703 intraspecies interaction between organisms;GO:0051705 multi-organism behavior			Cytosol(Approved)				0	0	0	0	0	0	0	0	0	0	0	0	0	0	0	0	0	0
CNOT6	57472	symbol	H. sapiens	57472	H. sapiens	CNOT6	CCR4-NOT transcription complex subunit 6	GO:0006977 DNA damage response, signal transduction by p53 class mediator resulting in cell cycle arrest;GO:0072431 signal transduction involved in mitotic G1 DNA damage checkpoint;GO:0031571 mitotic G1 DNA damage checkpoint		Enzymes/ENZYME proteins/Hydrolases	Cytosol(Approved)			(M5922)HALLMARK UNFOLDED PROTEIN RESPONSE	1	1	1	0	1	0	0	0	0	0	1	0	0	0	0	0	0	0
KHSRP	8570	symbol	H. sapiens	8570	H. sapiens	KHSRP	KH-type splicing regulatory protein	GO:0061158 3'-UTR-mediated mRNA destabilization;GO:0010989 negative regulation of low-density lipoprotein particle clearance;GO:0045019 negative regulation of nitric oxide biosynthetic process			Nucleoplasm(Enhanced)			(M5922)HALLMARK UNFOLDED PROTEIN RESPONSE	1	1	0	1	1	1	0	0	1	0	0	0	0	0	0	0	0	0
NXF1	10482	symbol	H. sapiens	10482	H. sapiens	NXF1	nuclear RNA export factor 1	GO:0016973 poly(A)+ mRNA export from nucleus;GO:0006406 mRNA export from nucleus;GO:0071427 mRNA-containing ribonucleoprotein complex export from nucleus		Transporters/Primary Active Transporters	Nucleoplasm(Supported)			(M5941)HALLMARK UV RESPONSE UP	1	0	0	0	0	0	1	0	0	1	0	0	0	0	0	0	0	0
UPF2	26019	symbol	H. sapiens	26019	H. sapiens	UPF2	UPF2 regulator of nonsense mediated mRNA decay	GO:0006406 mRNA export from nucleus;GO:0071427 mRNA-containing ribonucleoprotein complex export from nucleus;GO:0000184 nuclear-transcribed mRNA catabolic process, nonsense-mediated decay			Cytoplasmic bodies;Cytosol(Supported)				1	1	1	0	0	0	0	0	0	1	0	0	0	0	0	0	1	0
C20orf62	140834	gene_synonym	H. sapiens	140834	H. sapiens	LINC01620	long intergenic non-protein coding RNA 1620								0	0	0	0	0	0	0	0	0	0	0	0	0	0	0	0	0	0
RPRD1B	58490	symbol	H. sapiens	58490	H. sapiens	RPRD1B	regulation of nuclear pre-mRNA domain containing 1B	GO:0042795 snRNA transcription by RNA polymerase II;GO:0070940 dephosphorylation of RNA polymerase II C-terminal domain;GO:0009301 snRNA transcription			Nucleoplasm(Supported)Centrosome;Cytosol(Approved)				0	0	0	0	0	1	0	0	1	0	1	0	0	1	0	0	0	0
KTI12	112970	symbol	H. sapiens	112970	H. sapiens	KTI12	KTI12 chromatin associated homolog	GO:0002098 tRNA wobble uridine modification;GO:0002097 tRNA wobble base modification;GO:0006400 tRNA modification			Cytoplasmic bodies;Nuclear speckles(Approved)				0	0	0	0	0	1	0	0	0	0	0	0	0	0	0	0	0	0
SRSF11	9295	symbol	H. sapiens	9295	H. sapiens	SRSF11	serine and arginine rich splicing factor 11	GO:0006406 mRNA export from nucleus;GO:0071427 mRNA-containing ribonucleoprotein complex export from nucleus;GO:0071426 ribonucleoprotein complex export from nucleus			Nuclear speckles(Supported)				1	0	0	0	0	0	0	0	1	0	0	0	0	1	0	0	0	1
NRF1	4899	symbol	H. sapiens	4899	H. sapiens	NRF1	nuclear respiratory factor 1	GO:0045944 positive regulation of transcription by RNA polymerase II;GO:0045893 positive regulation of transcription, DNA-templated;GO:0007005 mitochondrion organization		Transcription factors/Yet undefined DNA-binding domains	Nucleoplasm(Supported)Cytosol(Uncertain)				0	0	0	0	0	0	0	0	0	0	0	0	0	0	0	0	0	0
ZC3H10	84872	symbol	H. sapiens	84872	H. sapiens	ZC3H10	zinc finger CCCH-type containing 10	GO:1903799 negative regulation of production of miRNAs involved in gene silencing by miRNA;GO:0060965 negative regulation of gene silencing by miRNA;GO:1903798 regulation of production of miRNAs involved in gene silencing by miRNA			Vesicles(Approved)				1	1	0	0	0	0	0	0	1	0	0	0	0	0	0	0	0	0
RFX7	64864	symbol	H. sapiens	64864	H. sapiens	RFX7	regulatory factor X7	GO:0006357 regulation of transcription by RNA polymerase II;GO:0006366 transcription by RNA polymerase II;GO:0006355 regulation of transcription, DNA-templated		Transcription factors/Helix-turn-helix domains	Nuclear membrane;Nucleus(Approved)				0	0	0	0	0	0	0	0	0	0	0	0	0	0	0	0	0	0
ENY2	56943	symbol	H. sapiens	56943	H. sapiens	ENY2	ENY2 transcription and export complex 2 subunit	GO:0061179 negative regulation of insulin secretion involved in cellular response to glucose stimulus;GO:0016973 poly(A)+ mRNA export from nucleus;GO:0046676 negative regulation of insulin secretion		Transporters/Transporter channels and pores	Mitochondria;Nucleoplasm(Approved)				1	0	0	0	0	0	1	0	0	0	0	0	0	0	0	0	0	0
GTPBP1	9567	symbol	H. sapiens	9567	H. sapiens	GTPBP1	GTP binding protein 1	GO:0046039 GTP metabolic process;GO:0061014 positive regulation of mRNA catabolic process;GO:1901068 guanosine-containing compound metabolic process			Cytosol;Golgi apparatus;Nuclear bodies(Approved)				1	1	0	1	1	0	0	1	0	0	0	0	0	0	0	0	0	0
DNTTIP1	116092	symbol	H. sapiens	116092	H. sapiens	DNTTIP1	deoxynucleotidyltransferase terminal interacting protein 1				Nucleus(Enhanced)				0	0	0	0	0	0	0	0	0	0	0	0	0	0	0	0	0	0
ANKRD49	54851	symbol	H. sapiens	54851	H. sapiens	ANKRD49	ankyrin repeat domain 49	GO:0007283 spermatogenesis;GO:0048232 male gamete generation;GO:0007276 gamete generation			Golgi apparatus;Nucleoli;Nucleus(Approved)				0	0	0	0	0	0	0	0	0	0	0	0	0	0	0	0	0	0
CSNK2A1	1457	symbol	H. sapiens	1457	H. sapiens	CSNK2A1	casein kinase 2 alpha 1	GO:2000059 negative regulation of ubiquitin-dependent protein catabolic process;GO:0043154 negative regulation of cysteine-type endopeptidase activity involved in apoptotic process;GO:1903051 negative regulation of proteolysis involved in cellular protein catabolic process	Other	Enzymes/{ENZYME proteins/Transferases,Kinases}	Nucleoplasm(Supported)	(5-Oxo-5,6-Dihydro-Indolo[1,2-a]Quinazolin-7-Yl)-Acetic Acid (Protein serine/threonine kinase activity);1,8-Di-Hydroxy-4-Nitro-Xanthen-9-One (Protein serine/threonine kinase activity);Resveratrol (Protein serine/threonine kinase activity);1,8-Di-Hydroxy-4-Nitro-Anthraquinone (Protein serine/threonine kinase activity);Benzamidine (Protein serine/threonine kinase activity);5,8-Di-Amino-1,4-Dihydrox…	(M42)PID DNA PK PATHWAY; (M26)PID NFKAPPAB ATYPICAL PATHWAY; (M206)PID PDGFRA PATHWAY		1	0	0	1	0	0	0	0	0	1	1	0	0	0	0	1	0	0
OR5D14	219436	symbol	H. sapiens	219436	H. sapiens	OR5D14	olfactory receptor family 5 subfamily D member 14	GO:0050911 detection of chemical stimulus involved in sensory perception of smell;GO:0050907 detection of chemical stimulus involved in sensory perception;GO:0050906 detection of stimulus involved in sensory perception		G-protein coupled receptors/Odorant/olfactory and gustatory receptors					0	0	0	0	0	0	0	0	0	0	0	0	0	0	0	0	0	0
SNRNP40	9410	symbol	H. sapiens	9410	H. sapiens	SNRNP40	small nuclear ribonucleoprotein U5 subunit 40	GO:0000398 mRNA splicing, via spliceosome;GO:0000377 RNA splicing, via transesterification reactions with bulged adenosine as nucleophile;GO:0000375 RNA splicing, via transesterification reactions			Nuclear speckles(Supported)				1	0	0	0	0	0	0	0	1	0	0	0	0	0	0	0	0	1
ZC3HC1	51530	symbol	H. sapiens	51530	H. sapiens	ZC3HC1	zinc finger C3HC-type containing 1	GO:2001240 negative regulation of extrinsic apoptotic signaling pathway in absence of ligand;GO:2001239 regulation of extrinsic apoptotic signaling pathway in absence of ligand;GO:2001237 negative regulation of extrinsic apoptotic signaling pathway			Nuclear membrane;Nucleus(Supported)				0	0	0	0	0	0	0	0	0	0	0	0	0	0	0	1	0	0
NPRL3	8131	symbol	H. sapiens	8131	H. sapiens	NPRL3	NPR3 like, GATOR1 complex subunit	GO:0035909 aorta morphogenesis;GO:2000785 regulation of autophagosome assembly;GO:0035904 aorta development			Cytosol(Approved)				0	0	0	1	0	0	0	0	0	0	0	0	0	0	0	0	0	0
MAPRE1	22919	symbol	H. sapiens	22919	H. sapiens	MAPRE1	microtubule associated protein RP/EB family member 1	GO:1903033 positive regulation of microtubule plus-end binding;GO:1904825 protein localization to microtubule plus-end;GO:1903031 regulation of microtubule plus-end binding			Cytosol;Microtubule organizing center(Enhanced)		(M266)PID NCADHERIN PATHWAY	(M5893)HALLMARK MITOTIC SPINDLE	1	0	0	0	0	0	0	0	0	0	1	1	0	0	0	0	0	0
STK11	6794	symbol	H. sapiens	6794	H. sapiens	STK11	serine/threonine kinase 11	GO:0045059 positive thymic T cell selection;GO:0060770 negative regulation of epithelial cell proliferation involved in prostate gland development;GO:0045061 thymic T cell selection	CAMK Ser/Thr protein kinase family	Enzymes/{ENZYME proteins/Transferases,Kinases/CAMK Ser/Thr protein kinases}	Cytosol;Nucleoplasm(Supported)		(M87)PID LKB1 PATHWAY		1	0	0	1	0	0	0	0	0	0	1	0	0	0	0	0	0	0
NAA20	51126	symbol	H. sapiens	51126	H. sapiens	NAA20	N(alpha)-acetyltransferase 20, NatB catalytic subunit	GO:0017196 N-terminal peptidyl-methionine acetylation;GO:0006474 N-terminal protein amino acid acetylation;GO:0018206 peptidyl-methionine modification		Enzymes/ENZYME proteins/Transferases	Cytosol(Supported)				0	0	0	0	0	0	0	0	0	0	0	0	0	0	0	0	0	0
RAN	5901	symbol	H. sapiens	5901	H. sapiens	RAN	RAN, member RAS oncogene family	GO:0035281 pre-miRNA export from nucleus;GO:0000056 ribosomal small subunit export from nucleus;GO:0000055 ribosomal large subunit export from nucleus		Transporters	Nucleus(Uncertain)	Guanosine-5'-Diphosphate (Transcription coactivator activity)	(M140)PID RANBP2 PATHWAY; (M37)PID NFKAPPAB CANONICAL PATHWAY; (M242)PID AURORA A PATHWAY	(M5926)HALLMARK MYC TARGETS V1; (M5925)HALLMARK E2F TARGETS	1	0	0	0	1	1	0	1	0	1	0	0	0	0	0	0	0	0
MYO10	4651	symbol	H. sapiens	4651	H. sapiens	MYO10	myosin X	GO:0038096 Fc-gamma receptor signaling pathway involved in phagocytosis;GO:0002431 Fc receptor mediated stimulatory signaling pathway;GO:0038094 Fc-gamma receptor signaling pathway			Cytosol;Plasma membrane(Supported)Nucleoli(Approved)		(M108)PID NETRIN PATHWAY		0	0	0	0	0	0	0	0	0	0	0	0	0	0	0	0	0	0
ZFR	51663	symbol	H. sapiens	51663	H. sapiens	ZFR	zinc finger RNA binding protein	GO:0007275 multicellular organism development;GO:0048856 anatomical structure development;GO:0032502 developmental process			Nucleoplasm(Approved)				0	0	0	0	0	0	0	0	0	0	0	0	0	0	0	0	0	0
SEMA6B	10501	symbol	H. sapiens	10501	H. sapiens	SEMA6B	semaphorin 6B	GO:0048843 negative regulation of axon extension involved in axon guidance;GO:0048841 regulation of axon extension involved in axon guidance;GO:1902668 negative regulation of axon guidance					(M5880)NABA ECM AFFILIATED; (M5885)NABA MATRISOME ASSOCIATED; (M5889)NABA MATRISOME		0	0	0	0	0	0	0	0	0	0	0	1	0	0	1	0	0	0
MOCS3	27304	symbol	H. sapiens	27304	H. sapiens	MOCS3	molybdenum cofactor synthesis 3	GO:0032324 molybdopterin cofactor biosynthetic process;GO:0018192 enzyme active site formation via cysteine modification to L-cysteine persulfide;GO:0002143 tRNA wobble position uridine thiolation		Enzymes/ENZYME proteins/Transferases					1	0	0	0	0	1	0	1	0	0	0	0	0	0	0	0	0	0
DPH3P1	100132911	symbol	H. sapiens	100132911	H. sapiens	DPH3P1	diphthamide biosynthesis 3 pseudogene 1	GO:0017183 peptidyl-diphthamide biosynthetic process from peptidyl-histidine;GO:1900247 regulation of cytoplasmic translational elongation;GO:0002098 tRNA wobble uridine modification							0	0	0	0	1	1	0	0	0	0	0	0	0	0	0	0	0	0
C19orf43	79002	gene_synonym	H. sapiens	79002	H. sapiens	TRIR	telomerase RNA component interacting RNase	GO:0016075 rRNA catabolic process;GO:0034661 ncRNA catabolic process;GO:0090503 RNA phosphodiester bond hydrolysis, exonucleolytic			Nucleoplasm(Approved)				0	1	1	0	0	1	0	0	0	0	0	0	0	0	0	0	0	1
EIF3H	8667	symbol	H. sapiens	8667	H. sapiens	EIF3H	eukaryotic translation initiation factor 3 subunit H	GO:0001732 formation of cytoplasmic translation initiation complex;GO:0002183 cytoplasmic translational initiation;GO:0006446 regulation of translational initiation			Cytosol(Approved)				1	0	0	0	1	0	0	0	0	0	0	0	0	0	0	0	0	0
ZNF304	57343	symbol	H. sapiens	57343	H. sapiens	ZNF304	zinc finger protein 304	GO:1902466 positive regulation of histone H3-K27 trimethylation;GO:1900114 positive regulation of histone H3-K9 trimethylation;GO:1902464 regulation of histone H3-K27 trimethylation		Transcription factors/Zinc-coordinating DNA-binding domains	Nuclear speckles(Approved)				1	0	0	1	0	0	0	0	0	0	0	1	1	0	0	0	0	0
RTEL1	51750	symbol	H. sapiens	51750	H. sapiens	RTEL1	regulator of telomere elongation helicase 1	GO:1904535 positive regulation of telomeric loop disassembly;GO:1904430 negative regulation of t-circle formation;GO:1902990 mitotic telomere maintenance via semi-conservative replication		Enzymes/ENZYME proteins/Hydrolases	Nuclear bodies;Nuclear speckles(Approved)				0	0	0	0	0	0	0	0	0	0	0	1	0	0	0	0	0	0
NDST1	3340	symbol	H. sapiens	3340	H. sapiens	NDST1	N-deacetylase and N-sulfotransferase 1	GO:0030210 heparin biosynthetic process;GO:0015014 heparan sulfate proteoglycan biosynthetic process, polysaccharide chain biosynthetic process;GO:0030202 heparin metabolic process		Enzymes/ENZYME proteins/Transferases		Adenosine-3'-5'-Diphosphate (Deacetylase activity)		(M5891)HALLMARK HYPOXIA	1	0	0	0	0	0	0	0	0	0	0	0	0	0	0	0	0	0
EDC4	23644	symbol	H. sapiens	23644	H. sapiens	EDC4	enhancer of mRNA decapping 4	GO:0031087 deadenylation-independent decapping of nuclear-transcribed mRNA;GO:0031086 nuclear-transcribed mRNA catabolic process, deadenylation-independent decay;GO:0043928 exonucleolytic nuclear-transcribed mRNA catabolic process involved in deadenylation-dependent decay			Cytoplasmic bodies(Enhanced)Nucleoplasm(Supported)			(M5922)HALLMARK UNFOLDED PROTEIN RESPONSE	1	1	1	0	0	0	0	0	0	0	0	0	0	0	0	0	0	0
LMNB2	84823	symbol	H. sapiens	84823	H. sapiens	LMNB2	lamin B2	GO:0008150 biological_process			Nuclear membrane(Supported)		(M220)PID CASPASE PATHWAY		0	0	0	0	0	0	0	0	0	0	0	0	0	0	0	0	0	0
EIF3K	27335	symbol	H. sapiens	27335	H. sapiens	EIF3K	eukaryotic translation initiation factor 3 subunit K	GO:0001732 formation of cytoplasmic translation initiation complex;GO:0002183 cytoplasmic translational initiation;GO:0006446 regulation of translational initiation			Cytosol(Supported)				0	0	0	0	1	0	0	0	0	0	0	0	0	0	0	0	0	0
FADD	8772	symbol	H. sapiens	8772	H. sapiens	FADD	Fas associated via death domain	GO:2000454 positive regulation of CD8-positive, alpha-beta cytotoxic T cell extravasation;GO:2000452 regulation of CD8-positive, alpha-beta cytotoxic T cell extravasation;GO:2000451 positive regulation of CD8-positive, alpha-beta T cell extravasation			Cytosol;Nucleoplasm(Supported)		(M79)PID TRAIL PATHWAY; (M18030)ST TUMOR NECROSIS FACTOR PATHWAY; (M197)PID HIV NEF PATHWAY		0	0	0	0	0	0	0	0	0	0	0	0	0	0	0	1	0	0
LCMT1	51451	symbol	H. sapiens	51451	H. sapiens	LCMT1	leucine carboxyl methyltransferase 1	GO:0090266 regulation of mitotic cell cycle spindle assembly checkpoint;GO:1903504 regulation of mitotic spindle checkpoint;GO:0007094 mitotic spindle assembly checkpoint		Enzymes/ENZYME proteins/Transferases	Cytosol;Nucleoplasm(Approved)	L-Leucine (S-adenosylmethionine-dependent methyltransferase activity)			1	0	0	0	0	0	0	0	0	0	1	1	1	0	0	0	0	0
CAAP1	79886	symbol	H. sapiens	79886	H. sapiens	CAAP1	caspase activity and apoptosis inhibitor 1	GO:2001268 negative regulation of cysteine-type endopeptidase activity involved in apoptotic signaling pathway;GO:2001267 regulation of cysteine-type endopeptidase activity involved in apoptotic signaling pathway;GO:0043154 negative regulation of cysteine-type endopeptidase activity involved in apoptotic process			Vesicles(Approved)				0	0	0	0	0	0	0	0	0	0	0	0	0	0	0	1	0	0

## Sheet: Enrichment
GroupID	Category	Term	Description	LogP	Log(q-value)	InTerm_InList	Genes	Symbols
1_Summary	GO Biological Processes	GO:0071426	ribonucleoprotein complex export from nucleus	-13.494	-9.61545	11/127	2733,4928,5901,7248,9295,10482,10762,11097,26019,29107,56943,8570,167227,1656,9410,23644,56006,57472,7249,8667,57343,84872,6794,9567,27304,262,7690,51386,51451,1457,22919,9739,3340	GLE1,NUP98,RAN,TSC1,SRSF11,NXF1,NUP50,NUP42,UPF2,NXT1,ENY2,KHSRP,DCP2,DDX6,SNRNP40,EDC4,SMG9,CNOT6,TSC2,EIF3H,ZNF304,ZC3H10,STK11,GTPBP1,MOCS3,AMD1,ZNF131,EIF3L,LCMT1,CSNK2A1,MAPRE1,SETD1A,NDST1
1_Member	GO Biological Processes	GO:0071426	ribonucleoprotein complex export from nucleus	-13.494	-9.61545	11/127	2733,4928,5901,7248,9295,10482,10762,11097,26019,29107,56943	GLE1,NUP98,RAN,TSC1,SRSF11,NXF1,NUP50,NUP42,UPF2,NXT1,ENY2
1_Member	GO Biological Processes	GO:0006403	RNA localization	-13.4681	-9.61545	13/231	2733,4928,5901,7248,8570,9295,10482,10762,11097,26019,29107,56943,167227	GLE1,NUP98,RAN,TSC1,KHSRP,SRSF11,NXF1,NUP50,NUP42,UPF2,NXT1,ENY2,DCP2
1_Member	GO Biological Processes	GO:0071166	ribonucleoprotein complex localization	-13.4559	-9.61545	11/128	2733,4928,5901,7248,9295,10482,10762,11097,26019,29107,56943	GLE1,NUP98,RAN,TSC1,SRSF11,NXF1,NUP50,NUP42,UPF2,NXT1,ENY2
1_Member	GO Biological Processes	GO:0006405	RNA export from nucleus	-13.1974	-9.48194	11/135	2733,4928,5901,7248,9295,10482,10762,11097,26019,29107,56943	GLE1,NUP98,RAN,TSC1,SRSF11,NXF1,NUP50,NUP42,UPF2,NXT1,ENY2
1_Member	GO Biological Processes	GO:0050657	nucleic acid transport	-12.9601	-9.42076	12/193	2733,4928,5901,7248,8570,9295,10482,10762,11097,26019,29107,56943	GLE1,NUP98,RAN,TSC1,KHSRP,SRSF11,NXF1,NUP50,NUP42,UPF2,NXT1,ENY2
1_Member	GO Biological Processes	GO:0050658	RNA transport	-12.9601	-9.42076	12/193	2733,4928,5901,7248,8570,9295,10482,10762,11097,26019,29107,56943	GLE1,NUP98,RAN,TSC1,KHSRP,SRSF11,NXF1,NUP50,NUP42,UPF2,NXT1,ENY2
1_Member	GO Biological Processes	GO:0051236	establishment of RNA localization	-12.88	-9.40756	12/196	2733,4928,5901,7248,8570,9295,10482,10762,11097,26019,29107,56943	GLE1,NUP98,RAN,TSC1,KHSRP,SRSF11,NXF1,NUP50,NUP42,UPF2,NXT1,ENY2
1_Member	GO Biological Processes	GO:0006611	protein export from nucleus	-11.8428	-8.45036	11/179	2733,4928,5901,7248,9295,10482,10762,11097,26019,29107,56943	GLE1,NUP98,RAN,TSC1,SRSF11,NXF1,NUP50,NUP42,UPF2,NXT1,ENY2
1_Member	GO Biological Processes	GO:0015931	nucleobase-containing compound transport	-11.8137	-8.45036	12/241	2733,4928,5901,7248,8570,9295,10482,10762,11097,26019,29107,56943	GLE1,NUP98,RAN,TSC1,KHSRP,SRSF11,NXF1,NUP50,NUP42,UPF2,NXT1,ENY2
1_Member	GO Biological Processes	GO:0051168	nuclear export	-11.4608	-8.14323	11/194	2733,4928,5901,7248,9295,10482,10762,11097,26019,29107,56943	GLE1,NUP98,RAN,TSC1,SRSF11,NXF1,NUP50,NUP42,UPF2,NXT1,ENY2
1_Member	GO Biological Processes	GO:0051028	mRNA transport	-11.0875	-7.81138	10/152	2733,4928,8570,9295,10482,10762,11097,26019,29107,56943	GLE1,NUP98,KHSRP,SRSF11,NXF1,NUP50,NUP42,UPF2,NXT1,ENY2
1_Member	GO Biological Processes	GO:0006406	mRNA export from nucleus	-10.8341	-7.63051	9/111	2733,4928,9295,10482,10762,11097,26019,29107,56943	GLE1,NUP98,SRSF11,NXF1,NUP50,NUP42,UPF2,NXT1,ENY2
1_Member	GO Biological Processes	GO:0071427	mRNA-containing ribonucleoprotein complex export from nucleus	-10.8341	-7.63051	9/111	2733,4928,9295,10482,10762,11097,26019,29107,56943	GLE1,NUP98,SRSF11,NXF1,NUP50,NUP42,UPF2,NXT1,ENY2
1_Member	Reactome Gene Sets	R-HSA-8953854	Metabolism of RNA	-10.7879	-7.6165	16/675	1656,2733,4928,5901,8570,9295,9410,10482,10762,11097,23644,26019,29107,56006,57472,167227	DDX6,GLE1,NUP98,RAN,KHSRP,SRSF11,SNRNP40,NXF1,NUP50,NUP42,EDC4,UPF2,NXT1,SMG9,CNOT6,DCP2
1_Member	GO Biological Processes	GO:0006913	nucleocytoplasmic transport	-10.0268	-6.88533	12/343	2733,4928,5901,7248,7249,9295,10482,10762,11097,26019,29107,56943	GLE1,NUP98,RAN,TSC1,TSC2,SRSF11,NXF1,NUP50,NUP42,UPF2,NXT1,ENY2
1_Member	GO Biological Processes	GO:0051169	nuclear transport	-9.98327	-6.86985	12/346	2733,4928,5901,7248,7249,9295,10482,10762,11097,26019,29107,56943	GLE1,NUP98,RAN,TSC1,TSC2,SRSF11,NXF1,NUP50,NUP42,UPF2,NXT1,ENY2
1_Member	GO Biological Processes	GO:0031503	protein-containing complex localization	-9.72801	-6.64092	11/281	2733,4928,5901,7248,9295,10482,10762,11097,26019,29107,56943	GLE1,NUP98,RAN,TSC1,SRSF11,NXF1,NUP50,NUP42,UPF2,NXT1,ENY2
1_Member	Reactome Gene Sets	R-HSA-159236	Transport of Mature mRNA derived from an Intron-Containing Transcript	-8.94834	-5.88607	7/75	2733,4928,9295,10482,10762,11097,29107	GLE1,NUP98,SRSF11,NXF1,NUP50,NUP42,NXT1
1_Member	Reactome Gene Sets	R-HSA-72202	Transport of Mature Transcript to Cytoplasm	-8.59811	-5.5816	7/84	2733,4928,9295,10482,10762,11097,29107	GLE1,NUP98,SRSF11,NXF1,NUP50,NUP42,NXT1
1_Member	KEGG Pathway	hsa03013	RNA transport	-7.77194	-4.86937	8/171	4928,5901,8667,10482,10762,11097,26019,29107	NUP98,RAN,EIF3H,NXF1,NUP50,NUP42,UPF2,NXT1
1_Member	GO Biological Processes	GO:0097064	ncRNA export from nucleus	-7.28201	-4.41162	5/38	4928,5901,7248,10762,11097	NUP98,RAN,TSC1,NUP50,NUP42
1_Member	Reactome Gene Sets	R-HSA-72203	Processing of Capped Intron-Containing Pre-mRNA	-6.58053	-3.75435	8/244	2733,4928,9295,9410,10482,10762,11097,29107	GLE1,NUP98,SRSF11,SNRNP40,NXF1,NUP50,NUP42,NXT1
1_Member	Reactome Gene Sets	R-HSA-168333	NEP/NS2 Interacts with the Cellular Export Machinery	-5.87416	-3.06177	4/31	4928,5901,10762,11097	NUP98,RAN,NUP50,NUP42
1_Member	Reactome Gene Sets	R-HSA-168274	Export of Viral Ribonucleoproteins from Nucleus	-5.76178	-2.99281	4/33	4928,5901,10762,11097	NUP98,RAN,NUP50,NUP42
1_Member	Reactome Gene Sets	R-HSA-180746	Nuclear import of Rev protein	-5.76178	-2.99281	4/33	4928,5901,10762,11097	NUP98,RAN,NUP50,NUP42
1_Member	GO Biological Processes	GO:0006409	tRNA export from nucleus	-5.70829	-2.99281	4/34	4928,5901,10762,11097	NUP98,RAN,NUP50,NUP42
1_Member	GO Biological Processes	GO:0071431	tRNA-containing ribonucleoprotein complex export from nucleus	-5.70829	-2.99281	4/34	4928,5901,10762,11097	NUP98,RAN,NUP50,NUP42
1_Member	Reactome Gene Sets	R-HSA-159227	Transport of the SLBP independent Mature mRNA	-5.70829	-2.99281	4/34	4928,10482,10762,11097	NUP98,NXF1,NUP50,NUP42
1_Member	Reactome Gene Sets	R-HSA-165054	Rev-mediated nuclear export of HIV RNA	-5.70829	-2.99281	4/34	4928,5901,10762,11097	NUP98,RAN,NUP50,NUP42
1_Member	Reactome Gene Sets	R-HSA-159230	Transport of the SLBP Dependant Mature mRNA	-5.65644	-2.96215	4/35	4928,10482,10762,11097	NUP98,NXF1,NUP50,NUP42
1_Member	GO Biological Processes	GO:0051031	tRNA transport	-5.60615	-2.93207	4/36	4928,5901,10762,11097	NUP98,RAN,NUP50,NUP42
1_Member	Reactome Gene Sets	R-HSA-177243	Interactions of Rev with host cellular proteins	-5.60615	-2.93207	4/36	4928,5901,10762,11097	NUP98,RAN,NUP50,NUP42
1_Member	Reactome Gene Sets	R-HSA-159231	Transport of Mature mRNA Derived from an Intronless Transcript	-5.37514	-2.72035	4/41	4928,10482,10762,11097	NUP98,NXF1,NUP50,NUP42
1_Member	Reactome Gene Sets	R-HSA-159234	Transport of Mature mRNAs Derived from Intronless Transcripts	-5.33253	-2.68709	4/42	4928,10482,10762,11097	NUP98,NXF1,NUP50,NUP42
1_Member	GO Biological Processes	GO:0075733	intracellular transport of virus	-4.7978	-2.23956	4/57	4928,5901,10762,11097	NUP98,RAN,NUP50,NUP42
1_Member	Reactome Gene Sets	R-HSA-6784531	tRNA processing in the nucleus	-4.7978	-2.23956	4/57	4928,5901,10762,11097	NUP98,RAN,NUP50,NUP42
1_Member	GO Biological Processes	GO:0046794	transport of virus	-4.7089	-2.18375	4/60	4928,5901,10762,11097	NUP98,RAN,NUP50,NUP42
1_Member	GO Biological Processes	GO:0006606	protein import into nucleus	-4.40859	-1.91713	5/143	4928,5901,7249,10762,29107	NUP98,RAN,TSC2,NUP50,NXT1
1_Member	GO Biological Processes	GO:0044766	multi-organism transport	-4.37139	-1.90511	4/73	4928,5901,10762,11097	NUP98,RAN,NUP50,NUP42
1_Member	GO Biological Processes	GO:1902579	multi-organism localization	-4.37139	-1.90511	4/73	4928,5901,10762,11097	NUP98,RAN,NUP50,NUP42
1_Member	GO Biological Processes	GO:0060968	regulation of gene silencing	-4.22853	-1.81408	5/156	4928,10762,11097,57343,84872	NUP98,NUP50,NUP42,ZNF304,ZC3H10
1_Member	GO Biological Processes	GO:0034504	protein localization to nucleus	-4.16695	-1.7579	6/262	4928,5901,6794,7249,10762,29107	NUP98,RAN,STK11,TSC2,NUP50,NXT1
1_Member	GO Biological Processes	GO:0051170	import into nucleus	-4.13817	-1.73444	5/163	4928,5901,7249,10762,29107	NUP98,RAN,TSC2,NUP50,NXT1
1_Member	Reactome Gene Sets	R-HSA-168271	Transport of Ribonucleoproteins into the Host Nucleus	-4.12135	-1.73323	3/31	4928,10762,11097	NUP98,NUP50,NUP42
1_Member	Reactome Gene Sets	R-HSA-170822	Regulation of Glucokinase by Glucokinase Regulatory Protein	-4.12135	-1.73323	3/31	4928,10762,11097	NUP98,NUP50,NUP42
1_Member	Reactome Gene Sets	R-HSA-5619107	Defective TPR may confer susceptibility towards thyroid papillary carcinoma (TPC)	-4.12135	-1.73323	3/31	4928,10762,11097	NUP98,NUP50,NUP42
1_Member	Reactome Gene Sets	R-HSA-180910	Vpr-mediated nuclear import of PICs	-4.03885	-1.66579	3/33	4928,10762,11097	NUP98,NUP50,NUP42
1_Member	Reactome Gene Sets	R-HSA-4085377	SUMOylation of SUMOylation proteins	-3.99955	-1.63824	3/34	4928,10762,11097	NUP98,NUP50,NUP42
1_Member	Reactome Gene Sets	R-HSA-3301854	Nuclear Pore Complex (NPC) Disassembly	-3.96146	-1.6077	3/35	4928,10762,11097	NUP98,NUP50,NUP42
1_Member	Reactome Gene Sets	R-HSA-176033	Interactions of Vpr with host cellular proteins	-3.92449	-1.57543	3/36	4928,10762,11097	NUP98,NUP50,NUP42
1_Member	Reactome Gene Sets	R-HSA-3232142	SUMOylation of ubiquitinylation proteins	-3.85369	-1.51388	3/38	4928,10762,11097	NUP98,NUP50,NUP42
1_Member	Reactome Gene Sets	R-HSA-168276	NS1 Mediated Effects on Host Pathways	-3.78671	-1.4604	3/40	4928,10762,11097	NUP98,NUP50,NUP42
1_Member	Reactome Gene Sets	R-HSA-5578749	Transcriptional regulation by small RNAs	-3.74043	-1.42682	4/106	4928,5901,10762,11097	NUP98,RAN,NUP50,NUP42
1_Member	GO Biological Processes	GO:0017038	protein import	-3.73166	-1.42682	5/199	4928,5901,7249,10762,29107	NUP98,RAN,TSC2,NUP50,NXT1
1_Member	Reactome Gene Sets	R-HSA-72306	tRNA processing	-3.72474	-1.42682	4/107	4928,5901,10762,11097	NUP98,RAN,NUP50,NUP42
1_Member	Reactome Gene Sets	R-HSA-168253	Host Interactions with Influenza Factors	-3.72317	-1.42682	3/42	4928,10762,11097	NUP98,NUP50,NUP42
1_Member	Reactome Gene Sets	R-HSA-168325	Viral Messenger RNA Synthesis	-3.69258	-1.40035	3/43	4928,10762,11097	NUP98,NUP50,NUP42
1_Member	GO Biological Processes	GO:0060964	regulation of gene silencing by miRNA	-3.6338	-1.34947	4/113	4928,10762,11097,84872	NUP98,NUP50,NUP42,ZC3H10
1_Member	Reactome Gene Sets	R-HSA-4615885	SUMOylation of DNA replication proteins	-3.63359	-1.34947	3/45	4928,10762,11097	NUP98,NUP50,NUP42
1_Member	GO Biological Processes	GO:0009205	purine ribonucleoside triphosphate metabolic process	-3.58614	-1.31537	6/335	4928,5901,9567,10762,11097,27304	NUP98,RAN,GTPBP1,NUP50,NUP42,MOCS3
1_Member	Reactome Gene Sets	R-HSA-4570464	SUMOylation of RNA binding proteins	-3.5773	-1.31537	3/47	4928,10762,11097	NUP98,NUP50,NUP42
1_Member	GO Biological Processes	GO:0060147	regulation of posttranscriptional gene silencing	-3.576	-1.31537	4/117	4928,10762,11097,84872	NUP98,NUP50,NUP42,ZC3H10
1_Member	GO Biological Processes	GO:0060966	regulation of gene silencing by RNA	-3.576	-1.31537	4/117	4928,10762,11097,84872	NUP98,NUP50,NUP42,ZC3H10
1_Member	GO Biological Processes	GO:0009199	ribonucleoside triphosphate metabolic process	-3.54489	-1.29554	6/341	4928,5901,9567,10762,11097,27304	NUP98,RAN,GTPBP1,NUP50,NUP42,MOCS3
1_Member	GO Biological Processes	GO:0009144	purine nucleoside triphosphate metabolic process	-3.5381	-1.29244	6/342	4928,5901,9567,10762,11097,27304	NUP98,RAN,GTPBP1,NUP50,NUP42,MOCS3
1_Member	Reactome Gene Sets	R-HSA-2980766	Nuclear Envelope Breakdown	-3.44692	-1.21417	3/52	4928,10762,11097	NUP98,NUP50,NUP42
1_Member	Reactome Gene Sets	R-HSA-191859	snRNP Assembly	-3.42243	-1.19831	3/53	4928,10762,11097	NUP98,NUP50,NUP42
1_Member	Reactome Gene Sets	R-HSA-194441	Metabolism of non-coding RNA	-3.42243	-1.19831	3/53	4928,10762,11097	NUP98,NUP50,NUP42
1_Member	Reactome Gene Sets	R-HSA-162909	Host Interactions of HIV factors	-3.41458	-1.19395	4/129	4928,5901,10762,11097	NUP98,RAN,NUP50,NUP42
1_Member	GO Biological Processes	GO:0009141	nucleoside triphosphate metabolic process	-3.40677	-1.1896	6/362	4928,5901,9567,10762,11097,27304	NUP98,RAN,GTPBP1,NUP50,NUP42,MOCS3
1_Member	Reactome Gene Sets	R-HSA-211000	Gene Silencing by RNA	-3.32773	-1.1174	4/136	4928,5901,10762,11097	NUP98,RAN,NUP50,NUP42
1_Member	Reactome Gene Sets	R-HSA-162599	Late Phase of HIV Life Cycle	-3.29198	-1.09171	4/139	4928,5901,10762,11097	NUP98,RAN,NUP50,NUP42
1_Member	Reactome Gene Sets	R-HSA-168255	Influenza Life Cycle	-3.23422	-1.04378	4/144	4928,5901,10762,11097	NUP98,RAN,NUP50,NUP42
1_Member	Reactome Gene Sets	R-HSA-162587	HIV Life Cycle	-3.14619	-0.965367	4/152	4928,5901,10762,11097	NUP98,RAN,NUP50,NUP42
1_Member	Reactome Gene Sets	R-HSA-168254	Influenza Infection	-3.11447	-0.939944	4/155	4928,5901,10762,11097	NUP98,RAN,NUP50,NUP42
1_Member	Reactome Gene Sets	R-HSA-3371453	Regulation of HSF1-mediated heat shock response	-3.08595	-0.91454	3/69	4928,10762,11097	NUP98,NUP50,NUP42
1_Member	Reactome Gene Sets	R-HSA-4551638	SUMOylation of chromatin organization proteins	-3.04982	-0.887612	3/71	4928,10762,11097	NUP98,NUP50,NUP42
1_Member	Reactome Gene Sets	R-HSA-70171	Glycolysis	-3.04982	-0.887612	3/71	4928,10762,11097	NUP98,NUP50,NUP42
1_Member	Reactome Gene Sets	R-HSA-1169408	ISG15 antiviral mechanism	-3.03215	-0.872973	3/72	4928,10762,11097	NUP98,NUP50,NUP42
1_Member	Reactome Gene Sets	R-HSA-3108214	SUMOylation of DNA damage response and repair proteins	-2.94756	-0.79734	3/77	4928,10762,11097	NUP98,NUP50,NUP42
1_Member	GO Biological Processes	GO:0072521	purine-containing compound metabolic process	-2.93436	-0.787081	7/613	262,4928,5901,9567,10762,11097,27304	AMD1,NUP98,RAN,GTPBP1,NUP50,NUP42,MOCS3
1_Member	GO Biological Processes	GO:0006110	regulation of glycolytic process	-2.91535	-0.776788	3/79	4928,10762,11097	NUP98,NUP50,NUP42
1_Member	GO Biological Processes	GO:1900034	regulation of cellular response to heat	-2.91535	-0.776788	3/79	4928,10762,11097	NUP98,NUP50,NUP42
1_Member	Reactome Gene Sets	R-HSA-1169410	Antiviral mechanism by IFN-stimulated genes	-2.89957	-0.76672	3/80	4928,10762,11097	NUP98,NUP50,NUP42
1_Member	GO Biological Processes	GO:0030811	regulation of nucleotide catabolic process	-2.884	-0.758242	3/81	4928,10762,11097	NUP98,NUP50,NUP42
1_Member	GO Biological Processes	GO:0016925	protein sumoylation	-2.86863	-0.746986	3/82	4928,10762,11097	NUP98,NUP50,NUP42
1_Member	Reactome Gene Sets	R-HSA-3108232	SUMO E3 ligases SUMOylate target proteins	-2.85611	-0.737226	4/182	4928,7690,10762,11097	NUP98,ZNF131,NUP50,NUP42
1_Member	Reactome Gene Sets	R-HSA-2990846	SUMOylation	-2.80444	-0.696409	4/188	4928,7690,10762,11097	NUP98,ZNF131,NUP50,NUP42
1_Member	GO Biological Processes	GO:0043470	regulation of carbohydrate catabolic process	-2.78042	-0.676582	3/88	4928,10762,11097	NUP98,NUP50,NUP42
1_Member	GO Biological Processes	GO:0019080	viral gene expression	-2.77928	-0.676582	4/191	4928,10762,11097,51386	NUP98,NUP50,NUP42,EIF3L
1_Member	Reactome Gene Sets	R-HSA-3371556	Cellular response to heat stress	-2.76634	-0.66891	3/89	4928,10762,11097	NUP98,NUP50,NUP42
1_Member	GO Biological Processes	GO:0019058	viral life cycle	-2.74547	-0.651602	5/329	1656,4928,5901,10762,11097	DDX6,NUP98,RAN,NUP50,NUP42
1_Member	Reactome Gene Sets	R-HSA-70326	Glucose metabolism	-2.73869	-0.651602	3/91	4928,10762,11097	NUP98,NUP50,NUP42
1_Member	GO Biological Processes	GO:0051196	regulation of coenzyme metabolic process	-2.6853	-0.600754	3/95	4928,10762,11097	NUP98,NUP50,NUP42
1_Member	GO Biological Processes	GO:2001169	regulation of ATP biosynthetic process	-2.67233	-0.593086	3/96	4928,10762,11097	NUP98,NUP50,NUP42
1_Member	GO Biological Processes	GO:0006109	regulation of carbohydrate metabolic process	-2.65977	-0.585262	4/206	4928,10762,11097,51451	NUP98,NUP50,NUP42,LCMT1
1_Member	Reactome Gene Sets	R-HSA-5619102	SLC transporter disorders	-2.63426	-0.569576	3/99	4928,10762,11097	NUP98,NUP50,NUP42
1_Member	Reactome Gene Sets	R-HSA-8953897	Cellular responses to external stimuli	-2.57754	-0.517681	6/525	1457,4928,7248,7249,10762,11097	CSNK2A1,NUP98,TSC1,TSC2,NUP50,NUP42
1_Member	Reactome Gene Sets	R-HSA-69278	Cell Cycle, Mitotic	-2.52506	-0.467588	6/538	1457,4928,10762,11097,22919,51451	CSNK2A1,NUP98,NUP50,NUP42,MAPRE1,LCMT1
1_Member	GO Biological Processes	GO:0034404	nucleobase-containing small molecule biosynthetic process	-2.51475	-0.462029	4/226	262,4928,10762,11097	AMD1,NUP98,NUP50,NUP42
1_Member	GO Biological Processes	GO:0009150	purine ribonucleotide metabolic process	-2.50528	-0.456595	6/543	4928,5901,9567,10762,11097,27304	NUP98,RAN,GTPBP1,NUP50,NUP42,MOCS3
1_Member	Reactome Gene Sets	R-HSA-162906	HIV Infection	-2.46739	-0.433148	4/233	4928,5901,10762,11097	NUP98,RAN,NUP50,NUP42
1_Member	GO Biological Processes	GO:0006096	glycolytic process	-2.45026	-0.418275	3/115	4928,10762,11097	NUP98,NUP50,NUP42
1_Member	GO Biological Processes	GO:0009259	ribonucleotide metabolic process	-2.44728	-0.41754	6/558	4928,5901,9567,10762,11097,27304	NUP98,RAN,GTPBP1,NUP50,NUP42,MOCS3
1_Member	GO Biological Processes	GO:0006757	ATP generation from ADP	-2.43969	-0.412187	3/116	4928,10762,11097	NUP98,NUP50,NUP42
1_Member	GO Biological Processes	GO:1900371	regulation of purine nucleotide biosynthetic process	-2.42923	-0.403942	3/117	4928,10762,11097	NUP98,NUP50,NUP42
1_Member	GO Biological Processes	GO:0030808	regulation of nucleotide biosynthetic process	-2.41886	-0.395782	3/118	4928,10762,11097	NUP98,NUP50,NUP42
1_Member	GO Biological Processes	GO:0042866	pyruvate biosynthetic process	-2.40858	-0.394237	3/119	4928,10762,11097	NUP98,NUP50,NUP42
1_Member	GO Biological Processes	GO:0051193	regulation of cofactor metabolic process	-2.40858	-0.394237	3/119	4928,10762,11097	NUP98,NUP50,NUP42
1_Member	Reactome Gene Sets	R-HSA-68886	M Phase	-2.40405	-0.394003	5/395	1457,4928,10762,11097,22919	CSNK2A1,NUP98,NUP50,NUP42,MAPRE1
1_Member	GO Biological Processes	GO:0018205	peptidyl-lysine modification	-2.38097	-0.378835	5/400	4928,9739,10762,11097,57343	NUP98,SETD1A,NUP50,NUP42,ZNF304
1_Member	GO Biological Processes	GO:0006163	purine nucleotide metabolic process	-2.38017	-0.378835	6/576	4928,5901,9567,10762,11097,27304	NUP98,RAN,GTPBP1,NUP50,NUP42,MOCS3
1_Member	GO Biological Processes	GO:1903578	regulation of ATP metabolic process	-2.37831	-0.378835	3/122	4928,10762,11097	NUP98,NUP50,NUP42
1_Member	GO Biological Processes	GO:0019693	ribose phosphate metabolic process	-2.37287	-0.375478	6/578	4928,5901,9567,10762,11097,27304	NUP98,RAN,GTPBP1,NUP50,NUP42,MOCS3
1_Member	GO Biological Processes	GO:0006732	coenzyme metabolic process	-2.35823	-0.364973	5/405	262,4928,10762,11097,27304	AMD1,NUP98,NUP50,NUP42,MOCS3
1_Member	GO Biological Processes	GO:0046031	ADP metabolic process	-2.33919	-0.347987	3/126	4928,10762,11097	NUP98,NUP50,NUP42
1_Member	GO Biological Processes	GO:0009108	coenzyme biosynthetic process	-2.29291	-0.309823	4/261	4928,10762,11097,27304	NUP98,NUP50,NUP42,MOCS3
1_Member	GO Biological Processes	GO:0006165	nucleoside diphosphate phosphorylation	-2.26487	-0.286918	3/134	4928,10762,11097	NUP98,NUP50,NUP42
1_Member	Reactome Gene Sets	R-HSA-168273	Influenza Viral RNA Transcription and Replication	-2.26487	-0.286918	3/134	4928,10762,11097	NUP98,NUP50,NUP42
1_Member	GO Biological Processes	GO:0046939	nucleotide phosphorylation	-2.24705	-0.27586	3/136	4928,10762,11097	NUP98,NUP50,NUP42
1_Member	GO Biological Processes	GO:0009135	purine nucleoside diphosphate metabolic process	-2.22951	-0.26608	3/138	4928,10762,11097	NUP98,NUP50,NUP42
1_Member	GO Biological Processes	GO:0009179	purine ribonucleoside diphosphate metabolic process	-2.22951	-0.26608	3/138	4928,10762,11097	NUP98,NUP50,NUP42
1_Member	GO Biological Processes	GO:0034605	cellular response to heat	-2.22951	-0.26608	3/138	4928,10762,11097	NUP98,NUP50,NUP42
1_Member	GO Biological Processes	GO:0009185	ribonucleoside diphosphate metabolic process	-2.21225	-0.252648	3/140	4928,10762,11097	NUP98,NUP50,NUP42
1_Member	GO Biological Processes	GO:1900542	regulation of purine nucleotide metabolic process	-2.19526	-0.241336	3/142	4928,10762,11097	NUP98,NUP50,NUP42
1_Member	Reactome Gene Sets	R-HSA-68875	Mitotic Prophase	-2.19526	-0.241336	3/142	4928,10762,11097	NUP98,NUP50,NUP42
1_Member	GO Biological Processes	GO:0006140	regulation of nucleotide metabolic process	-2.16207	-0.21188	3/146	4928,10762,11097	NUP98,NUP50,NUP42
1_Member	GO Biological Processes	GO:0019359	nicotinamide nucleotide biosynthetic process	-2.15392	-0.207449	3/147	4928,10762,11097	NUP98,NUP50,NUP42
1_Member	GO Biological Processes	GO:0019363	pyridine nucleotide biosynthetic process	-2.15392	-0.207449	3/147	4928,10762,11097	NUP98,NUP50,NUP42
1_Member	Reactome Gene Sets	R-HSA-1640170	Cell Cycle	-2.1517	-0.207071	6/643	1457,4928,10762,11097,22919,51451	CSNK2A1,NUP98,NUP50,NUP42,MAPRE1,LCMT1
1_Member	GO Biological Processes	GO:0062012	regulation of small molecule metabolic process	-2.13235	-0.190713	5/459	4928,5901,10762,11097,51451	NUP98,RAN,NUP50,NUP42,LCMT1
1_Member	GO Biological Processes	GO:0072525	pyridine-containing compound biosynthetic process	-2.12986	-0.190713	3/150	4928,10762,11097	NUP98,NUP50,NUP42
1_Member	Reactome Gene Sets	R-HSA-71387	Metabolism of carbohydrates	-2.10796	-0.172432	4/295	3340,4928,10762,11097	NDST1,NUP98,NUP50,NUP42
1_Member	GO Biological Processes	GO:0006090	pyruvate metabolic process	-2.09858	-0.164859	3/154	4928,10762,11097	NUP98,NUP50,NUP42
1_Member	GO Biological Processes	GO:0009132	nucleoside diphosphate metabolic process	-2.0682	-0.143193	3/158	4928,10762,11097	NUP98,NUP50,NUP42
1_Member	GO Biological Processes	GO:0043467	regulation of generation of precursor metabolites and energy	-2.0682	-0.143193	3/158	4928,10762,11097	NUP98,NUP50,NUP42
1_Member	GO Biological Processes	GO:0006754	ATP biosynthetic process	-2.05333	-0.13199	3/160	4928,10762,11097	NUP98,NUP50,NUP42
1_Member	GO Biological Processes	GO:0072522	purine-containing compound biosynthetic process	-2.01985	-0.105426	4/313	262,4928,10762,11097	AMD1,NUP98,NUP50,NUP42
2_Summary	GO Biological Processes	GO:0034655	nucleobase-containing compound catabolic process	-8.88336	-5.84458	14/652	1656,4928,8241,8570,9567,10762,11097,23644,26019,51441,56006,57472,79002,167227,84872	DDX6,NUP98,RBM10,KHSRP,GTPBP1,NUP50,NUP42,EDC4,UPF2,YTHDF2,SMG9,CNOT6,TRIR,DCP2,ZC3H10
2_Member	GO Biological Processes	GO:0034655	nucleobase-containing compound catabolic process	-8.88336	-5.84458	14/652	1656,4928,8241,8570,9567,10762,11097,23644,26019,51441,56006,57472,79002,167227	DDX6,NUP98,RBM10,KHSRP,GTPBP1,NUP50,NUP42,EDC4,UPF2,YTHDF2,SMG9,CNOT6,TRIR,DCP2
2_Member	GO Biological Processes	GO:0046700	heterocycle catabolic process	-8.44899	-5.46603	14/705	1656,4928,8241,8570,9567,10762,11097,23644,26019,51441,56006,57472,79002,167227	DDX6,NUP98,RBM10,KHSRP,GTPBP1,NUP50,NUP42,EDC4,UPF2,YTHDF2,SMG9,CNOT6,TRIR,DCP2
2_Member	GO Biological Processes	GO:0044270	cellular nitrogen compound catabolic process	-8.44114	-5.46603	14/706	1656,4928,8241,8570,9567,10762,11097,23644,26019,51441,56006,57472,79002,167227	DDX6,NUP98,RBM10,KHSRP,GTPBP1,NUP50,NUP42,EDC4,UPF2,YTHDF2,SMG9,CNOT6,TRIR,DCP2
2_Member	GO Biological Processes	GO:0019439	aromatic compound catabolic process	-8.35571	-5.3999	14/717	1656,4928,8241,8570,9567,10762,11097,23644,26019,51441,56006,57472,79002,167227	DDX6,NUP98,RBM10,KHSRP,GTPBP1,NUP50,NUP42,EDC4,UPF2,YTHDF2,SMG9,CNOT6,TRIR,DCP2
2_Member	GO Biological Processes	GO:0006401	RNA catabolic process	-8.12019	-5.18286	11/400	1656,8241,8570,9567,23644,26019,51441,56006,57472,79002,167227	DDX6,RBM10,KHSRP,GTPBP1,EDC4,UPF2,YTHDF2,SMG9,CNOT6,TRIR,DCP2
2_Member	GO Biological Processes	GO:1901361	organic cyclic compound catabolic process	-8.07153	-5.15193	14/755	1656,4928,8241,8570,9567,10762,11097,23644,26019,51441,56006,57472,79002,167227	DDX6,NUP98,RBM10,KHSRP,GTPBP1,NUP50,NUP42,EDC4,UPF2,YTHDF2,SMG9,CNOT6,TRIR,DCP2
2_Member	GO Biological Processes	GO:0006402	mRNA catabolic process	-7.37267	-4.4865	10/367	1656,8241,8570,9567,23644,26019,51441,56006,57472,167227	DDX6,RBM10,KHSRP,GTPBP1,EDC4,UPF2,YTHDF2,SMG9,CNOT6,DCP2
2_Member	GO Biological Processes	GO:1903311	regulation of mRNA metabolic process	-4.62669	-2.12206	7/324	4928,8241,8570,9567,51441,84872,167227	NUP98,RBM10,KHSRP,GTPBP1,YTHDF2,ZC3H10,DCP2
2_Member	GO Biological Processes	GO:1903313	positive regulation of mRNA metabolic process	-4.25825	-1.83083	4/78	4928,8570,9567,51441	NUP98,KHSRP,GTPBP1,YTHDF2
2_Member	GO Biological Processes	GO:0061013	regulation of mRNA catabolic process	-3.73166	-1.42682	5/199	8241,8570,9567,51441,167227	RBM10,KHSRP,GTPBP1,YTHDF2,DCP2
2_Member	GO Biological Processes	GO:0061014	positive regulation of mRNA catabolic process	-3.55009	-1.297	3/48	8570,9567,51441	KHSRP,GTPBP1,YTHDF2
2_Member	GO Biological Processes	GO:0043488	regulation of mRNA stability	-2.90063	-0.76672	4/177	8241,8570,51441,167227	RBM10,KHSRP,YTHDF2,DCP2
2_Member	GO Biological Processes	GO:0043487	regulation of RNA stability	-2.84737	-0.731223	4/183	8241,8570,51441,167227	RBM10,KHSRP,YTHDF2,DCP2
3_Summary	CORUM	CORUM:559	Decapping complex	-6.7527	-3.89756	3/5	1656,23644,167227,57472,26019,56006,79002	DDX6,EDC4,DCP2,CNOT6,UPF2,SMG9,TRIR
3_Member	CORUM	CORUM:559	Decapping complex	-6.7527	-3.89756	3/5	1656,23644,167227	DDX6,EDC4,DCP2
3_Member	GO Biological Processes	GO:0043928	exonucleolytic nuclear-transcribed mRNA catabolic process involved in deadenylation-dependent decay	-5.76178	-2.99281	4/33	1656,23644,57472,167227	DDX6,EDC4,CNOT6,DCP2
3_Member	GO Biological Processes	GO:0000291	nuclear-transcribed mRNA catabolic process, exonucleolytic	-5.65644	-2.96215	4/35	1656,23644,57472,167227	DDX6,EDC4,CNOT6,DCP2
3_Member	Reactome Gene Sets	R-HSA-430039	mRNA decay by 5' to 3' exoribonuclease	-5.10292	-2.48435	3/15	1656,23644,167227	DDX6,EDC4,DCP2
3_Member	Reactome Gene Sets	R-HSA-429914	Deadenylation-dependent mRNA decay	-4.82854	-2.24339	4/56	1656,23644,57472,167227	DDX6,EDC4,CNOT6,DCP2
3_Member	GO Biological Processes	GO:0000956	nuclear-transcribed mRNA catabolic process	-4.71496	-2.18375	6/209	1656,23644,26019,56006,57472,167227	DDX6,EDC4,UPF2,SMG9,CNOT6,DCP2
3_Member	GO Biological Processes	GO:0000288	nuclear-transcribed mRNA catabolic process, deadenylation-dependent decay	-4.28025	-1.84353	4/77	1656,23644,57472,167227	DDX6,EDC4,CNOT6,DCP2
3_Member	KEGG Pathway	hsa03018	RNA degradation	-4.28025	-1.84353	4/77	1656,23644,57472,167227	DDX6,EDC4,CNOT6,DCP2
3_Member	GO Biological Processes	GO:0090503	RNA phosphodiester bond hydrolysis, exonucleolytic	-3.72317	-1.42682	3/42	57472,79002,167227	CNOT6,TRIR,DCP2
3_Member	GO Biological Processes	GO:0090501	RNA phosphodiester bond hydrolysis	-2.09091	-0.160757	3/155	57472,79002,167227	CNOT6,TRIR,DCP2
3_Member	GO Biological Processes	GO:0090305	nucleic acid phosphodiester bond hydrolysis	-2.06804	-0.143193	4/303	23644,57472,79002,167227	EDC4,CNOT6,TRIR,DCP2
4_Summary	GO Biological Processes	GO:0032007	negative regulation of TOR signaling	-6.62326	-3.78284	5/51	6794,7248,7249,8131,10641,1457,8570,9567,51441,57343,10762,8241	STK11,TSC1,TSC2,NPRL3,NPRL2,CSNK2A1,KHSRP,GTPBP1,YTHDF2,ZNF304,NUP50,RBM10
4_Member	GO Biological Processes	GO:0032007	negative regulation of TOR signaling	-6.62326	-3.78284	5/51	6794,7248,7249,8131,10641	STK11,TSC1,TSC2,NPRL3,NPRL2
4_Member	GO Biological Processes	GO:0032006	regulation of TOR signaling	-5.05706	-2.44709	5/105	6794,7248,7249,8131,10641	STK11,TSC1,TSC2,NPRL3,NPRL2
4_Member	GO Biological Processes	GO:0009896	positive regulation of catabolic process	-4.80103	-2.23956	8/424	1457,6794,7248,7249,8570,9567,10641,51441	CSNK2A1,STK11,TSC1,TSC2,KHSRP,GTPBP1,NPRL2,YTHDF2
4_Member	GO Biological Processes	GO:0031929	TOR signaling	-4.68932	-2.17112	5/125	6794,7248,7249,8131,10641	STK11,TSC1,TSC2,NPRL3,NPRL2
4_Member	GO Biological Processes	GO:0031331	positive regulation of cellular catabolic process	-4.32069	-1.86048	7/362	6794,7248,7249,8570,9567,10641,51441	STK11,TSC1,TSC2,KHSRP,GTPBP1,NPRL2,YTHDF2
4_Member	KEGG Pathway	hsa04150	mTOR signaling pathway	-4.2958	-1.84749	5/151	6794,7248,7249,8131,10641	STK11,TSC1,TSC2,NPRL3,NPRL2
4_Member	Reactome Gene Sets	R-HSA-380972	Energy dependent regulation of mTOR by LKB1-AMPK	-4.25627	-1.83083	3/28	6794,7248,7249	STK11,TSC1,TSC2
4_Member	GO Biological Processes	GO:0043276	anoikis	-3.99955	-1.63824	3/34	6794,7249,57343	STK11,TSC2,ZNF304
4_Member	Reactome Gene Sets	R-HSA-165159	mTOR signalling	-3.81975	-1.48448	3/39	6794,7248,7249	STK11,TSC1,TSC2
4_Member	Canonical Pathways	M87	PID LKB1 PATHWAY	-3.5773	-1.31537	3/47	6794,7248,7249	STK11,TSC1,TSC2
4_Member	GO Biological Processes	GO:0010508	positive regulation of autophagy	-3.576	-1.31537	4/117	6794,7248,7249,10641	STK11,TSC1,TSC2,NPRL2
4_Member	GO Biological Processes	GO:0016241	regulation of macroautophagy	-2.95593	-0.802738	4/171	7248,7249,8131,10641	TSC1,TSC2,NPRL3,NPRL2
4_Member	GO Biological Processes	GO:0016236	macroautophagy	-2.92168	-0.777328	5/300	1457,7248,7249,8131,10641	CSNK2A1,TSC1,TSC2,NPRL3,NPRL2
4_Member	KEGG Pathway	hsa04211	Longevity regulating pathway	-2.76634	-0.66891	3/89	6794,7248,7249	STK11,TSC1,TSC2
4_Member	GO Biological Processes	GO:0010506	regulation of autophagy	-2.73971	-0.651602	5/330	6794,7248,7249,8131,10641	STK11,TSC1,TSC2,NPRL3,NPRL2
4_Member	Reactome Gene Sets	R-HSA-1632852	Macroautophagy	-2.73869	-0.651602	3/91	1457,7248,7249	CSNK2A1,TSC1,TSC2
4_Member	GO Biological Processes	GO:0006914	autophagy	-2.67008	-0.593086	6/503	1457,6794,7248,7249,8131,10641	CSNK2A1,STK11,TSC1,TSC2,NPRL3,NPRL2
4_Member	GO Biological Processes	GO:0061919	process utilizing autophagic mechanism	-2.67008	-0.593086	6/503	1457,6794,7248,7249,8131,10641	CSNK2A1,STK11,TSC1,TSC2,NPRL3,NPRL2
4_Member	Reactome Gene Sets	R-HSA-9612973	Autophagy	-2.50462	-0.456595	3/110	1457,7248,7249	CSNK2A1,TSC1,TSC2
4_Member	KEGG Pathway	hsa04152	AMPK signaling pathway	-2.3984	-0.392614	3/120	6794,7248,7249	STK11,TSC1,TSC2
4_Member	GO Biological Processes	GO:0043547	positive regulation of GTPase activity	-2.35823	-0.364973	5/405	7248,7249,8131,10641,10762	TSC1,TSC2,NPRL3,NPRL2,NUP50
4_Member	KEGG Pathway	hsa04140	Autophagy - animal	-2.32014	-0.333009	3/128	6794,7248,7249	STK11,TSC1,TSC2
4_Member	GO Biological Processes	GO:0031330	negative regulation of cellular catabolic process	-2.26402	-0.286918	4/266	1457,7248,7249,8241	CSNK2A1,TSC1,TSC2,RBM10
4_Member	GO Biological Processes	GO:0043087	regulation of GTPase activity	-2.05679	-0.133698	5/479	7248,7249,8131,10641,10762	TSC1,TSC2,NPRL3,NPRL2,NUP50
4_Member	GO Biological Processes	GO:0009895	negative regulation of catabolic process	-2.03411	-0.116243	4/310	1457,7248,7249,8241	CSNK2A1,TSC1,TSC2,RBM10
5_Summary	GO Biological Processes	GO:0002183	cytoplasmic translational initiation	-5.70829	-2.99281	4/34	8667,27335,51386,51441,100132911,2733,7248,8570,57472,9567,1656,5901	EIF3H,EIF3K,EIF3L,YTHDF2,DPH3P1,GLE1,TSC1,KHSRP,CNOT6,GTPBP1,DDX6,RAN
5_Member	GO Biological Processes	GO:0002183	cytoplasmic translational initiation	-5.70829	-2.99281	4/34	8667,27335,51386,51441	EIF3H,EIF3K,EIF3L,YTHDF2
5_Member	CORUM	CORUM:742	eIF3 complex (EIF3S6, EIF3S5, EIF3S4, EIF3S3, EIF3S6IP, EIF3S2, EIF3S9, EIF3S12, EIF3S10, EIF3S8,	-5.41604	-2.75171	3/12	8667,27335,51386	EIF3H,EIF3K,EIF3L
5_Member	CORUM	CORUM:1097	eIF3 complex (EIF3S6, EIF3S5, EIF3S4, EIF3S3, EIF3S6IP, EIF3S2, EIF3S9, EIF3S12, EIF3S10, EIF3S8,	-5.30292	-2.66662	3/13	8667,27335,51386	EIF3H,EIF3K,EIF3L
5_Member	GO Biological Processes	GO:0002181	cytoplasmic translation	-5.16073	-2.53338	5/100	8667,27335,51386,51441,100132911	EIF3H,EIF3K,EIF3L,YTHDF2,DPH3P1
5_Member	GO Biological Processes	GO:0001732	formation of cytoplasmic translation initiation complex	-5.01357	-2.41203	3/16	8667,27335,51386	EIF3H,EIF3K,EIF3L
5_Member	GO Biological Processes	GO:0006417	regulation of translation	-4.79368	-2.23956	8/425	2733,7248,8570,8667,27335,51441,57472,100132911	GLE1,TSC1,KHSRP,EIF3H,EIF3K,YTHDF2,CNOT6,DPH3P1
5_Member	GO Biological Processes	GO:0006412	translation	-4.76075	-2.22136	10/715	2733,7248,8570,8667,9567,27335,51386,51441,57472,100132911	GLE1,TSC1,KHSRP,EIF3H,GTPBP1,EIF3K,EIF3L,YTHDF2,CNOT6,DPH3P1
5_Member	GO Biological Processes	GO:0043043	peptide biosynthetic process	-4.63296	-2.12206	10/740	2733,7248,8570,8667,9567,27335,51386,51441,57472,100132911	GLE1,TSC1,KHSRP,EIF3H,GTPBP1,EIF3K,EIF3L,YTHDF2,CNOT6,DPH3P1
5_Member	GO Biological Processes	GO:0034248	regulation of cellular amide metabolic process	-4.39158	-1.90655	8/484	2733,7248,8570,8667,27335,51441,57472,100132911	GLE1,TSC1,KHSRP,EIF3H,EIF3K,YTHDF2,CNOT6,DPH3P1
5_Member	GO Biological Processes	GO:0006446	regulation of translational initiation	-4.23655	-1.81663	4/79	2733,8667,27335,51441	GLE1,EIF3H,EIF3K,YTHDF2
5_Member	GO Biological Processes	GO:0006413	translational initiation	-3.79354	-1.46277	5/193	2733,8667,27335,51386,51441	GLE1,EIF3H,EIF3K,EIF3L,YTHDF2
5_Member	Reactome Gene Sets	R-HSA-72695	Formation of the ternary complex, and subsequently, the 43S complex	-3.47191	-1.23355	3/51	8667,27335,51386	EIF3H,EIF3K,EIF3L
5_Member	GO Biological Processes	GO:0022613	ribonucleoprotein complex biogenesis	-3.44535	-1.21417	7/502	1656,5901,7248,8667,27335,51386,57472	DDX6,RAN,TSC1,EIF3H,EIF3K,EIF3L,CNOT6
5_Member	Reactome Gene Sets	R-HSA-72649	Translation initiation complex formation	-3.30689	-1.10329	3/58	8667,27335,51386	EIF3H,EIF3K,EIF3L
5_Member	Reactome Gene Sets	R-HSA-72702	Ribosomal scanning and start codon recognition	-3.30689	-1.10329	3/58	8667,27335,51386	EIF3H,EIF3K,EIF3L
5_Member	Reactome Gene Sets	R-HSA-72662	Activation of the mRNA upon binding of the cap-binding complex and eIFs, and subsequent binding to 4	-3.28504	-1.08983	3/59	8667,27335,51386	EIF3H,EIF3K,EIF3L
5_Member	GO Biological Processes	GO:0022618	ribonucleoprotein complex assembly	-3.07591	-0.907585	5/277	1656,8667,27335,51386,57472	DDX6,EIF3H,EIF3K,EIF3L,CNOT6
5_Member	GO Biological Processes	GO:0071826	ribonucleoprotein complex subunit organization	-2.98037	-0.824201	5/291	1656,8667,27335,51386,57472	DDX6,EIF3H,EIF3K,EIF3L,CNOT6
5_Member	Reactome Gene Sets	R-HSA-72689	Formation of a pool of free 40S subunits	-2.60957	-0.547304	3/101	8667,27335,51386	EIF3H,EIF3K,EIF3L
5_Member	Reactome Gene Sets	R-HSA-156827	L13a-mediated translational silencing of Ceruloplasmin expression	-2.49354	-0.447839	3/111	8667,27335,51386	EIF3H,EIF3K,EIF3L
5_Member	Reactome Gene Sets	R-HSA-72706	GTP hydrolysis and joining of the 60S ribosomal subunit	-2.48256	-0.443795	3/112	8667,27335,51386	EIF3H,EIF3K,EIF3L
5_Member	Reactome Gene Sets	R-HSA-72613	Eukaryotic Translation Initiation	-2.40858	-0.394237	3/119	8667,27335,51386	EIF3H,EIF3K,EIF3L
5_Member	Reactome Gene Sets	R-HSA-72737	Cap-dependent Translation Initiation	-2.40858	-0.394237	3/119	8667,27335,51386	EIF3H,EIF3K,EIF3L
6_Summary	GO Biological Processes	GO:0002098	tRNA wobble uridine modification	-4.85171	-2.25844	3/18	27304,112970,100132911,5901,8570,58490,79002	MOCS3,KTI12,DPH3P1,RAN,KHSRP,RPRD1B,TRIR
6_Member	GO Biological Processes	GO:0002098	tRNA wobble uridine modification	-4.85171	-2.25844	3/18	27304,112970,100132911	MOCS3,KTI12,DPH3P1
6_Member	GO Biological Processes	GO:0002097	tRNA wobble base modification	-4.57917	-2.08117	3/22	27304,112970,100132911	MOCS3,KTI12,DPH3P1
6_Member	GO Biological Processes	GO:0034660	ncRNA metabolic process	-3.14949	-0.965487	7/563	5901,8570,27304,58490,79002,112970,100132911	RAN,KHSRP,MOCS3,RPRD1B,TRIR,KTI12,DPH3P1
6_Member	GO Biological Processes	GO:0006400	tRNA modification	-2.80909	-0.698373	3/86	27304,112970,100132911	MOCS3,KTI12,DPH3P1
6_Member	GO Biological Processes	GO:0008033	tRNA processing	-2.3014	-0.316302	3/130	27304,112970,100132911	MOCS3,KTI12,DPH3P1
6_Member	GO Biological Processes	GO:0009451	RNA modification	-2.03141	-0.115269	3/163	27304,112970,100132911	MOCS3,KTI12,DPH3P1
7_Summary	GO Biological Processes	GO:0016973	poly(A)+ mRNA export from nucleus	-4.7779	-2.23121	3/19	2733,10482,56943	GLE1,NXF1,ENY2
7_Member	GO Biological Processes	GO:0016973	poly(A)+ mRNA export from nucleus	-4.7779	-2.23121	3/19	2733,10482,56943	GLE1,NXF1,ENY2
8_Summary	GO Biological Processes	GO:0046128	purine ribonucleoside metabolic process	-4.37139	-1.90511	4/73	262,5901,9567,27304	AMD1,RAN,GTPBP1,MOCS3
8_Member	GO Biological Processes	GO:0046128	purine ribonucleoside metabolic process	-4.37139	-1.90511	4/73	262,5901,9567,27304	AMD1,RAN,GTPBP1,MOCS3
8_Member	GO Biological Processes	GO:0042278	purine nucleoside metabolic process	-4.30256	-1.84834	4/76	262,5901,9567,27304	AMD1,RAN,GTPBP1,MOCS3
8_Member	GO Biological Processes	GO:0046039	GTP metabolic process	-4.07942	-1.69638	3/32	5901,9567,27304	RAN,GTPBP1,MOCS3
8_Member	GO Biological Processes	GO:0009119	ribonucleoside metabolic process	-3.87193	-1.52751	4/98	262,5901,9567,27304	AMD1,RAN,GTPBP1,MOCS3
8_Member	GO Biological Processes	GO:1901068	guanosine-containing compound metabolic process	-3.55009	-1.297	3/48	5901,9567,27304	RAN,GTPBP1,MOCS3
8_Member	GO Biological Processes	GO:0009116	nucleoside metabolic process	-3.49317	-1.25118	4/123	262,5901,9567,27304	AMD1,RAN,GTPBP1,MOCS3
8_Member	GO Biological Processes	GO:1901657	glycosyl compound metabolic process	-3.2006	-1.01339	4/147	262,5901,9567,27304	AMD1,RAN,GTPBP1,MOCS3
9_Summary	GO Biological Processes	GO:0006397	mRNA processing	-4.05339	-1.67537	8/541	4928,8241,8570,9295,9410,29101,58490,84872	NUP98,RBM10,KHSRP,SRSF11,SNRNP40,SSU72,RPRD1B,ZC3H10
9_Member	GO Biological Processes	GO:0006397	mRNA processing	-4.05339	-1.67537	8/541	4928,8241,8570,9295,9410,29101,58490,84872	NUP98,RBM10,KHSRP,SRSF11,SNRNP40,SSU72,RPRD1B,ZC3H10
9_Member	GO Biological Processes	GO:0000375	RNA splicing, via transesterification reactions	-3.28352	-1.08983	6/382	4928,8241,8570,9295,9410,84872	NUP98,RBM10,KHSRP,SRSF11,SNRNP40,ZC3H10
9_Member	GO Biological Processes	GO:0008380	RNA splicing	-2.82315	-0.709727	6/469	4928,8241,8570,9295,9410,84872	NUP98,RBM10,KHSRP,SRSF11,SNRNP40,ZC3H10
9_Member	GO Biological Processes	GO:0048024	regulation of mRNA splicing, via spliceosome	-2.64681	-0.579691	3/98	4928,8241,84872	NUP98,RBM10,ZC3H10
9_Member	GO Biological Processes	GO:0000377	RNA splicing, via transesterification reactions with bulged adenosine as nucleophile	-2.4803	-0.443795	5/379	4928,8241,9295,9410,84872	NUP98,RBM10,SRSF11,SNRNP40,ZC3H10
9_Member	GO Biological Processes	GO:0000398	mRNA splicing, via spliceosome	-2.4803	-0.443795	5/379	4928,8241,9295,9410,84872	NUP98,RBM10,SRSF11,SNRNP40,ZC3H10
9_Member	GO Biological Processes	GO:0043484	regulation of RNA splicing	-2.25592	-0.280804	3/135	4928,8241,84872	NUP98,RBM10,ZC3H10
9_Member	GO Biological Processes	GO:0050684	regulation of mRNA processing	-2.23824	-0.269009	3/137	4928,8241,84872	NUP98,RBM10,ZC3H10
10_Summary	KEGG Pathway	hsa03015	mRNA surveillance pathway	-3.99674	-1.63824	4/91	10482,26019,29101,29107,1457,5901	NXF1,UPF2,SSU72,NXT1,CSNK2A1,RAN
10_Member	KEGG Pathway	hsa03015	mRNA surveillance pathway	-3.99674	-1.63824	4/91	10482,26019,29101,29107	NXF1,UPF2,SSU72,NXT1
10_Member	KEGG Pathway	hsa03008	Ribosome biogenesis in eukaryotes	-3.75628	-1.43437	4/105	1457,5901,10482,29107	CSNK2A1,RAN,NXF1,NXT1
11_Summary	Reactome Gene Sets	R-HSA-3700989	Transcriptional Regulation by TP53	-3.38779	-1.17405	6/365	1457,6794,7248,7249,10498,57472,22919,51441,51451,58490	CSNK2A1,STK11,TSC1,TSC2,CARM1,CNOT6,MAPRE1,YTHDF2,LCMT1,RPRD1B
11_Member	Reactome Gene Sets	R-HSA-3700989	Transcriptional Regulation by TP53	-3.38779	-1.17405	6/365	1457,6794,7248,7249,10498,57472	CSNK2A1,STK11,TSC1,TSC2,CARM1,CNOT6
11_Member	GO Biological Processes	GO:0010564	regulation of cell cycle process	-2.32149	-0.333009	7/789	1457,10498,22919,51441,51451,57472,58490	CSNK2A1,CARM1,MAPRE1,YTHDF2,LCMT1,CNOT6,RPRD1B
11_Member	GO Biological Processes	GO:0072331	signal transduction by p53 class mediator	-2.25263	-0.279483	4/268	1457,6794,10498,57472	CSNK2A1,STK11,CARM1,CNOT6
11_Member	GO Biological Processes	GO:0007093	mitotic cell cycle checkpoint	-2.01704	-0.104336	3/165	10498,51451,57472	CARM1,LCMT1,CNOT6
12_Summary	GO Biological Processes	GO:0051129	negative regulation of cellular component organization	-3.1192	-0.941539	8/745	7248,7249,10498,10501,22919,51451,51750,167227,9739,57343	TSC1,TSC2,CARM1,SEMA6B,MAPRE1,LCMT1,RTEL1,DCP2,SETD1A,ZNF304
12_Member	GO Biological Processes	GO:0051129	negative regulation of cellular component organization	-3.1192	-0.941539	8/745	7248,7249,10498,10501,22919,51451,51750,167227	TSC1,TSC2,CARM1,SEMA6B,MAPRE1,LCMT1,RTEL1,DCP2
12_Member	GO Biological Processes	GO:0033044	regulation of chromosome organization	-2.65576	-0.583731	5/345	9739,51451,51750,57343,167227	SETD1A,LCMT1,RTEL1,ZNF304,DCP2
12_Member	GO Biological Processes	GO:0010639	negative regulation of organelle organization	-2.40405	-0.394003	5/395	7249,22919,51451,51750,167227	TSC2,MAPRE1,LCMT1,RTEL1,DCP2
12_Member	GO Biological Processes	GO:2001251	negative regulation of chromosome organization	-2.16207	-0.21188	3/146	51451,51750,167227	LCMT1,RTEL1,DCP2
13_Summary	GO Biological Processes	GO:0006479	protein methylation	-2.88266	-0.758242	4/179	9739,10498,51451,57343	SETD1A,CARM1,LCMT1,ZNF304
13_Member	GO Biological Processes	GO:0006479	protein methylation	-2.88266	-0.758242	4/179	9739,10498,51451,57343	SETD1A,CARM1,LCMT1,ZNF304
13_Member	GO Biological Processes	GO:0008213	protein alkylation	-2.88266	-0.758242	4/179	9739,10498,51451,57343	SETD1A,CARM1,LCMT1,ZNF304
13_Member	GO Biological Processes	GO:0016571	histone methylation	-2.22085	-0.259334	3/139	9739,10498,57343	SETD1A,CARM1,ZNF304
13_Member	GO Biological Processes	GO:0043414	macromolecule methylation	-2.0389	-0.119301	4/309	9739,10498,51451,57343	SETD1A,CARM1,LCMT1,ZNF304
14_Summary	GO Biological Processes	GO:0031124	mRNA 3'-end processing	-2.64681	-0.579691	3/98	9295,29101,58490	SRSF11,SSU72,RPRD1B
14_Member	GO Biological Processes	GO:0031124	mRNA 3'-end processing	-2.64681	-0.579691	3/98	9295,29101,58490	SRSF11,SSU72,RPRD1B
14_Member	GO Biological Processes	GO:0031123	RNA 3'-end processing	-2.12986	-0.190713	3/150	9295,29101,58490	SRSF11,SSU72,RPRD1B
15_Summary	GO Biological Processes	GO:0045665	negative regulation of neuron differentiation	-2.52165	-0.466564	4/225	1656,7248,10498,10501	DDX6,TSC1,CARM1,SEMA6B
15_Member	GO Biological Processes	GO:0045665	negative regulation of neuron differentiation	-2.52165	-0.466564	4/225	1656,7248,10498,10501	DDX6,TSC1,CARM1,SEMA6B
15_Member	GO Biological Processes	GO:0050768	negative regulation of neurogenesis	-2.10796	-0.172432	4/295	1656,7248,10498,10501	DDX6,TSC1,CARM1,SEMA6B
15_Member	GO Biological Processes	GO:0010977	negative regulation of neuron projection development	-2.09091	-0.160757	3/155	7248,10498,10501	TSC1,CARM1,SEMA6B
15_Member	GO Biological Processes	GO:0051961	negative regulation of nervous system development	-2.01043	-0.0994253	4/315	1656,7248,10498,10501	DDX6,TSC1,CARM1,SEMA6B
16_Summary	GO Biological Processes	GO:2001234	negative regulation of apoptotic signaling pathway	-2.48749	-0.444104	4/230	1457,8772,51530,79886	CSNK2A1,FADD,ZC3HC1,CAAP1
16_Member	GO Biological Processes	GO:2001234	negative regulation of apoptotic signaling pathway	-2.48749	-0.444104	4/230	1457,8772,51530,79886	CSNK2A1,FADD,ZC3HC1,CAAP1
17_Summary	GO Biological Processes	GO:0000184	nuclear-transcribed mRNA catabolic process, nonsense-mediated decay	-2.3984	-0.392614	3/120	26019,56006,167227	UPF2,SMG9,DCP2
17_Member	GO Biological Processes	GO:0000184	nuclear-transcribed mRNA catabolic process, nonsense-mediated decay	-2.3984	-0.392614	3/120	26019,56006,167227	UPF2,SMG9,DCP2
18_Summary	CORUM	CORUM:351	Spliceosome	-2.20373	-0.24602	3/141	9295,9410,79002	SRSF11,SNRNP40,TRIR
18_Member	CORUM	CORUM:351	Spliceosome	-2.20373	-0.24602	3/141	9295,9410,79002	SRSF11,SNRNP40,TRIR
