# Supplementary material for: A pooled genome-wide screening strategy to identify and rank influenza host restriction factors in cell-based vaccine production platforms
Source: Sci Rep. 2020 Jul 22;10:12166. doi: 10.1038/s41598-020-68934-y (PMC7376217; doi:10.1038/s41598-020-68934-y)
Supplement: Supplementary file 7 — Supplementary information S7. [file 41598_2020_68934_MOESM7_ESM.xlsx]

## Sheet: Sheet1
A pooled genome-wide screening strategy to identify and rank influenza host restriction factors in
cell-based vaccine production platforms
David M. Sharon, Sean Nesdoly, Hsin J. Yang, Jean-François Gélinas, Yu Xia, Sven Ansorge, Amine A.
Kamen*
Supplemental S7 COMPLEAT protein complex enrichment analysis
This file contains the results of the protein complex enrichment analysis conducted with the COMPLEAT webtool. Note that protein complexes are listed by their designation in the COMPLEAT database. Protein complexes are indexed here: https://www.flyrnai.org/compleat/BrowseDownload.jsp

## Sheet: Complex enrichment
Complex ID	Size	Score(pos|lfc)	p-value	Type	Name
HC913	3	0.645	0.0007508	Literature	GLE1-NUPL2-NUP155 complex
HC1156	3	0.599	0.001587	Literature	TSC1-TSC2 complex
HC4719	5	0.526	5.296e-06	Predicted	glucose transport
HC2861	3	0.48	0.008903	Literature	TNPO2-RAN-NXF1 complex
HC3017	5	0.397	0.0004318	Literature	Decapping complex
HC5245	5	0.349	0.001681	Predicted	protein export from nucleus
HC5328	6	0.33	0.0005173	Predicted	mRNA processing
HC6025	12	0.321	6.854e-05	Predicted	mRNA export from nucleus
HC9307	13	0.3	5.018e-05	Predicted	mitotic prometaphase
HC906	6	0.298	0.001493	Literature	Decapping complex
HC9231	5	0.293	0.00678	Predicted	mRNA transport
HC8837	12	0.292	0.000258	Predicted	mRNA export from nucleus
HC2435	6	0.284	0.002352	Literature	glucose transport
HC922	5	0.278	0.009546	Literature	Nup84p complex
HC7755	13	0.274	0.0001955	Predicted	glucose transport
HC9616	6	0.274	0.003126	Predicted	regulation of primary metabolic process
HC4976	13	0.271	0.0002195	Predicted	glucose transport
HC4558	13	0.27	0.0002354	Predicted	glucose transport
HC9474	14	0.269	0.000205	Predicted	glucose transport
HC5963	13	0.268	0.0002558	Predicted	mRNA export from nucleus
HC8383	13	0.26	0.0003795	Predicted	glucose transport
HC8215	13	0.26	0.0003771	Predicted	mRNA export from nucleus
HC5314	7	0.255	0.002346	Predicted	mitotic prometaphase
HC7437	13	0.255	0.0004619	Predicted	glucose transport
HC1822	9	0.253	0.002116	Literature	Nup 107-160 subcomplex
HC4737	13	0.252	0.0005499	Predicted	protein targeting
HC6378	13	0.246	0.0007193	Predicted	glucose transport
HC7314	14	0.241	0.0007625	Predicted	glucose transport
HC7797	7	0.24	0.003927	Predicted	negative regulation of transcription, DNA-dependent
HC7405	7	0.24	0.003871	Predicted	protein import into nucleus
HC6762	13	0.237	0.00107	Predicted	mRNA transport
HC4456	6	0.237	0.008906	Predicted	mitotic prometaphase
HC3447	10	0.236	0.002297	Literature	Nup107-160 complex
HC5785	9	0.236	0.0037	Predicted	glucose transport
HC2241	15	0.226	0.000374	Literature	Nuclear pore complex
HC9673	13	0.225	0.001752	Predicted	mRNA export from nucleus
HC8588	13	0.223	0.001922	Predicted	glucose transport
HC7713	14	0.223	0.001705	Predicted	glucose transport
HC5451	7	0.222	0.006713	Predicted	negative regulation of transcription, DNA-dependent
HC5812	13	0.22	0.00219	Predicted	glucose transport
HC8937	13	0.22	0.002174	Predicted	glucose transport
HC7834	13	0.215	0.002658	Predicted	protein targeting
HC5283	13	0.215	0.002583	Predicted	mRNA export from nucleus
HC5545	13	0.212	0.002981	Predicted	glucose transport
HC8241	14	0.201	0.004151	Predicted	glucose transport
HC9217	13	0.201	0.004449	Predicted	nuclear mRNA splicing, via spliceosome
HC6324	15	0.198	0.00158	Predicted	DNA damage response, signal transduction by p53 class mediator resulting in cell cycle arrest
HC5480	15	0.195	0.001822	Predicted	DNA damage response, signal transduction by p53 class mediator resulting in cell cycle arrest
HC6482	14	0.195	0.005164	Predicted	RNA transport
HC4398	15	0.195	0.001801	Predicted	DNA damage response, signal transduction by p53 class mediator resulting in cell cycle arrest
HC7208	13	0.193	0.006189	Predicted	protein targeting
HC3777	13	0.193	0.006042	Predicted	glucose transport
HC9622	14	0.191	0.006095	Predicted	mRNA transport
HC8487	13	0.19	0.006867	Predicted	protein targeting
HC4927	13	0.182	0.008965	Predicted	protein targeting
HC7292	13	0.18	0.009508	Predicted	glucose transport
HC9410	15	0.178	0.003955	Predicted	DNA damage response, signal transduction by p53 class mediator resulting in cell cycle arrest
HC3917	15	0.178	0.003852	Predicted	regulation of dephosphorylation
HC8501	15	0.177	0.004178	Predicted	DNA damage response, signal transduction by p53 class mediator resulting in cell cycle arrest
HC8282	15	0.173	0.004964	Predicted	RNA export from nucleus
HC9721	15	0.173	0.004904	Predicted	DNA damage response, signal transduction by p53 class mediator resulting in cell cycle arrest
HC5805	15	0.173	0.004872	Predicted	DNA damage response, signal transduction by p53 class mediator resulting in cell cycle arrest
HC5059	15	0.17	0.005622	Predicted	DNA damage response, signal transduction by p53 class mediator resulting in cell cycle arrest
HC7784	15	0.169	0.005685	Predicted	DNA damage response, signal transduction by p53 class mediator resulting in cell cycle arrest
HC9335	15	0.168	0.006137	Predicted	DNA damage response, signal transduction by p53 class mediator resulting in cell cycle arrest
HC5593	15	0.168	0.006093	Predicted	DNA damage response, signal transduction by p53 class mediator resulting in cell cycle arrest
HC9869	15	0.167	0.006385	Predicted	DNA damage response, signal transduction by p53 class mediator resulting in cell cycle arrest
HC5068	15	0.167	0.006299	Predicted	rRNA processing
HC6044	15	0.167	0.006252	Predicted	DNA damage response, signal transduction by p53 class mediator resulting in cell cycle arrest
HC7907	15	0.167	0.006247	Predicted	DNA damage response, signal transduction by p53 class mediator resulting in cell cycle arrest
HC9760	15	0.166	0.006669	Predicted	DNA damage response, signal transduction by p53 class mediator resulting in cell cycle arrest
HC5496	15	0.166	0.00655	Predicted	DNA damage response, signal transduction by p53 class mediator resulting in cell cycle arrest
HC7442	15	0.165	0.006814	Predicted	DNA damage response, signal transduction by p53 class mediator resulting in cell cycle arrest
HC8532	15	0.165	0.006808	Predicted	DNA damage response, signal transduction by p53 class mediator resulting in cell cycle arrest
HC7044	15	0.165	0.006717	Predicted	DNA damage response, signal transduction by p53 class mediator resulting in cell cycle arrest
HC8494	15	0.164	0.007026	Predicted	DNA damage response, signal transduction by p53 class mediator resulting in cell cycle arrest
HC8768	15	0.163	0.007258	Predicted	DNA damage response, signal transduction by p53 class mediator resulting in cell cycle arrest
HC5930	15	0.16	0.008321	Predicted	DNA damage response, signal transduction by p53 class mediator resulting in cell cycle arrest
HC8173	15	0.16	0.008248	Predicted	DNA damage response, signal transduction by p53 class mediator resulting in cell cycle arrest
HC6652	15	0.159	0.008771	Predicted	DNA damage response, signal transduction by p53 class mediator resulting in cell cycle arrest
HC7005	15	0.159	0.008737	Predicted	DNA damage response, signal transduction by p53 class mediator resulting in cell cycle arrest
HC6160	15	0.158	0.009152	Predicted	DNA damage response, signal transduction by p53 class mediator resulting in cell cycle arrest
HC5543	15	0.157	0.009576	Predicted	nuclear mRNA splicing, via spliceosome
HC3833	15	0.157	0.009351	Predicted	DNA damage response, signal transduction by p53 class mediator resulting in cell cycle arrest
HC3831	15	0.156	0.009892	Predicted	DNA damage response, signal transduction by p53 class mediator resulting in cell cycle arrest
HC511	39	0.11	0.007592	Literature	Nuclear pore complex
